# Supplementary material for: A genomic toolkit for winged bean Psophocarpus tetragonolobus
Source: Nat Commun. 2024 Mar 1;15:1901. doi: 10.1038/s41467-024-45048-x (PMC10907731; doi:10.1038/s41467-024-45048-x)
Supplement: Supplementary file 4 — Supplementary Data 1 [file 41467_2024_45048_MOESM4_ESM.xlsx]

## Sheet: Sheet1
Supplementary Data 1. Assembly statistics of ONT reads, Illumina reads and Bionano molecules generated
ONT	Raw Reads	Corrected Reads
Number of Reads (bp)	2159125	2117292
Number of Bases (bp)	26176390507	24651945367
Mean Length (bp)	12123	11643
N50 (bp)	17641	17135
Maximum Length (bp)	304427	150220
Illumina	Raw Reads	Trimmed Reads
Counts (pairs) (bp)	89979264	89938193
Bionano Mapping
MQR Report
total DNA (³ 20 kbp) (Gbp)	541.365
N50 (³ 20 kbp) (Mbp)	0.183
total DNA (³ 150 kbp)(Gbp)	320.235
N50 (³ 150 kbp) (Mbp)	0.2854
total DNA (³ 150 kbp & minSite ³ 9) (Gbp)	305.6445 Gbp
N50 (³ 150 kbp & minSite ³ 9) (Mbp)	0.2925
enzyme	DLE-1
enzyme recognition sequene	CTTAAG
average label density (³ 150 kbp)	18.35/100 kbp
effective coverage (X)	263.73
Molecule integrity number	0.27
SiteSD	0.2
ScalingSD	0.12
RelativeSD	0.04
SMin	0.20 kbp
Base pairs per pixel	422.7
De novo assembly report
Input molecule stats	Unfiltered	Filtered
Total number of molecules	4959103	434940
Total length (Mbp)	536049	152770
Average length (kbp)	108.094	351.244
Molecule N50 (kbp)	183.75	342.094
Label density (/100kb)	17.002	16.62
Coverage of the reference (X)	-	296.219
Molecules aligned to the reference:
Total number of molecules aligned	267419
Fraction of molecules aligned	0.615
Effective coverage of reference (X)	104.479
Average confidence	22.5
De novo assembly:
Genome map count	150
Total genome map length (Mbp)	659.317
Genome map N50 (Mbp)	23.344
Total reference length (Mbp)	515.733
Total number of genome maps aligned (Fraction)	61 (0.41)
Total unique aligned length (Mbp)	424.003
Total unique aligned length / reference length	0.822
Molecules aligned to the assembly:
Total number of molecules aligned	330546
Fraction of molecules aligned	0.76
Effective coverage of assembly (X)	106.971
Average confidence	35
Conflict Resolution from BNG-NGS alignment:
No. of conflict cuts made to Bionano maps	4
No of conflict cuts made to NGS sequences	42
No. of Bionano maps to be cut:	4
No. of NGS sequences to be cut	34
NGS FASTA sequence in hybrid scaffold statistics:
Count	172
Min length (Mbp)	0.031
Median length (Mbp)	0.837
Mean length (Mbp)	3.286
N50 length (Mbp)	9.459
Max length (Mbp)	30.438
Total length (Mbp)	565.111
Hybrid scaffold FASTA plus not scaffolded NGS FASTA statistics
Count	1138
Min length (Mbp)	0.001
Median length (Mbp)	0.035
Mean length (Mbp)	0.556
N50 length (Mbp)	26.039
Max length (Mbp)	42.435
Total length (Mbp)	632.416
