# Supplementary material for: A genomic toolkit for winged bean Psophocarpus tetragonolobus
Source: Nat Commun. 2024 Mar 1;15:1901. doi: 10.1038/s41467-024-45048-x (PMC10907731; doi:10.1038/s41467-024-45048-x)
Supplement: Supplementary file 5 — Supplementary Data 2 [file 41467_2024_45048_MOESM5_ESM.xlsx]

## Sheet: Sheet1
Supplementary Data 2. Summary of scaffolds assembed into nine pseudochromosomes from Genetic Map XT and XB
Pseudo-chromosome	Scaffold	Size (bp)	Population XT		Population XB
			cM	SNP number	cM	SNP number
Chr01	Chr01.1	30448284	154.6	143	172.6	70
	Chr01.2	3897633
	Chr01.3	5269326
	Chr01.4	7909573
	Chr01.5	17251893
	Chr01.6	6798887
	Chr01.7	20408672
		91984268
Chr02	Chr02.1	42435161	146.5	92	160.5	42
	Chr02.2	689220
	Chr02.3	9747849
	Chr02.4*	1826451
	Chr02.5	34075877
		88774558
Chr03	Chr03.1	39017878	148.9	92	176.8	66
	Chr03.2	12387269
	Chr03.3	1658827
	Chr03.4	841008
	Chr03.5	30731316
		84636298
Chr04	Chr04.1	26038758	142.4	65	171	54
	Chr04.2	28815495
	Chr04.3	20578218
		75432471
Chr05	Chr05.1	28310307	124.4	63	297.8	38
	Chr05.2	13550307
	Chr05.3	30676283
		72536897
Chr06	Chr06.1	12533122	128.9	53	94.8	25
	Chr06.2	3618021
	Chr06.3	8246468
	Chr06.4	35654499
		60052110
Chr07	Chr07.1	21657062	83.2	68	94.1	33
	Chr07.2	23748855
		45405917
Chr08	Chr08.1	18508053	73.4	76	89.9	42
	Chr08.2	6902238
	Chr08.3	8294679
		33704970
Chr09	Chr09.1	4436285	99.8	40	109.4	23
	Chr09.2	5047007
	Chr09.3*	707157
	Chr09.4	17314434
		27504883
		530283461	1102.1	692	1336.9	393
*: orientation not known
