# Supplementary material for: A genomic toolkit for winged bean Psophocarpus tetragonolobus
Source: Nat Commun. 2024 Mar 1;15:1901. doi: 10.1038/s41467-024-45048-x (PMC10907731; doi:10.1038/s41467-024-45048-x)
Supplement: Supplementary file 6 — Supplementary Data 3 [file 41467_2024_45048_MOESM6_ESM.xlsx]

## Sheet: Sheet1
Supplementary Data 3. Types of identified TE numbers across genome
	TIR	TIR %	LTR	LTR %	SINE	SINE %	LINE	LINE %	PLE	PLE %	Helitron	Helitron %	unknown	unknown %	sum
Chr01.1	27963	59.4983	12360	26.299	16	0.034044	724	1.54049	1421	3.02353	345	0.734074	4169	8.87059	46998
Chr01.2	3829	57.6483	1885	28.38	0	0	36	0.542005	109	1.64107	73	1.09907	710	10.6896	6642
Chr01.3	4231	54.7773	2291	29.6608	0	0	92	1.19109	225	2.913	56	0.725013	829	10.7328	7724
Chr01.4	7066	59.6136	2952	24.9051	2	0.0168734	159	1.34143	301	2.53944	286	2.41289	1087	9.17067	11853
Chr01.5	14985	57.4843	7388	28.3413	10	0.0383612	360	1.381	825	3.1648	274	1.0511	2226	8.53921	26068
Chr01.6	5841	56.952	2980	29.0562	0	0	158	1.54056	331	3.22738	98	0.955538	848	8.26833	10256
Chr01.7	15786	52.1955	10552	34.8896	9	0.029758	500	1.65322	804	2.65838	213	0.704272	2380	7.86933	30244
Chr02.1	31109	55.1666	17487	31.0103	9	0.01596	862	1.52861	1639	2.90649	475	0.842333	4810	8.52973	56391
Chr02.2	523	63.7028	190	23.1425	0	0	7	0.852619	14	1.70524	5	0.609013	82	9.98782	821
Chr02.3	8153	59.2773	4523	32.885	6	0.0436237	169	1.22873	414	3.01003	204	1.4832	1285	9.34274	14754
Chr02.4	1196	55.9401	602	28.1572	0	0	25	1.16932	56	2.61927	41	1.91768	218	10.1964	2138
Chr02.5	30435	58.7254	14429	27.8412	13	0.0250839	761	1.46837	1493	2.88079	367	0.708139	4328	8.35102	51826
Chr03.1	33742	57.6245	16930	28.913	28	0.0478183	859	1.467	1773	3.02792	536	0.915379	4687	8.00444	58555
Chr03.2	10828	57.0826	5320	28.0458	6	0.0316306	281	1.48136	692	3.64806	245	1.29158	1597	8.419	18969
Chr03.3	1439	57.8842	680	27.3532	0	0	24	0.965406	36	1.44811	48	1.93081	259	10.4183	2486
Chr03.4	694	54.4741	428	33.595	1	0.0784929	7	0.549451	31	2.43328	7	0.549451	106	8.32025	1274
Chr03.5	30415	62.1602	11839	24.1958	20	0.0408747	702	1.4347	1507	3.07991	363	0.741876	4084	8.34662	48930
Chr04.1	22074	56.9725	11582	29.8929	9	0.0232288	591	1.52536	1051	2.71261	265	0.683959	3173	8.18944	38745
Chr04.2	25896	60.2107	11007	25.5923	16	0.0372015	582	1.35321	1288	2.99472	438	1.01839	3782	8.79351	43009
Chr04.3	19225	60.3857	7886	24.7699	11	0.034551	425	1.33492	887	2.78607	565	1.77466	2838	8.91416	31837
Chr05.1	26125	59.0662	11897	26.898	21	0.0474791	683	1.5442	1355	3.06353	392	0.886276	3757	8.49423	44230
Chr05.2	12026	59.5317	5276	26.1175	11	0.0544527	256	1.26726	570	2.82164	238	1.17816	1824	9.02926	20201
Chr05.3	25709	54.9984	14641	31.321	13	0.0278105	665	1.42261	1386	2.96502	448	0.958391	3883	8.30677	46745
Chr06.1	11069	62.6748	4166	23.5887	3	0.0169866	265	1.50048	578	3.27275	143	0.809694	1437	8.13657	17661
Chr06.2	3152	61.2872	1227	23.8577	2	0.0388878	103	2.00272	181	3.51935	49	0.952751	429	8.34143	5143
Chr06.3	6314	59.8257	2880	27.2882	7	0.0663256	169	1.60129	314	2.97518	75	0.710631	795	7.53269	10554
Chr06.4	32522	57.2037	16866	29.666	18	0.0316606	793	1.39483	1700	2.99017	441	0.775685	4513	7.93802	56853
Chr07.1	19946	58.0873	9622	28.0214	17	0.0495078	469	1.36583	1030	2.99959	317	0.923175	2937	8.55321	34338
Chr07.2	23443	61.3482	9739	25.4861	13	0.0340198	582	1.52304	1133	2.96496	297	0.777222	3006	7.86643	38213
Chr08.1	17243	65.3342	5642	21.3777	6	0.0227342	360	1.36405	857	3.2472	185	0.70097	2099	7.95317	26392
Chr08.2	6042	52.6903	3785	33.0078	3	0.026162	149	1.29938	324	2.8255	175	1.52612	989	8.62475	11467
Chr08.3	7820	63.5979	2812	22.8692	6	0.0487964	179	1.45576	402	3.26936	65	0.528627	1012	8.23032	12296
Chr09.1	3560	62.4123	1355	23.7553	3	0.0525947	82	1.43759	184	3.22581	49	0.859046	471	8.25736	5704
Chr09.2	4784	60.3127	2062	25.996	3	0.0378215	117	1.47504	260	3.27786	50	0.630358	656	8.2703	7932
Chr09.3	287	43.1579	300	45.1128	0	0	5	0.75188	8	1.20301	6	0.902256	59	8.87218	665
Chr09.4	16297	61.9258	6521	24.7787	10	0.0379983	383	1.45533	842	3.19945	170	0.64597	2094	7.95683	26317
SCF01	1632	54.3457	826	27.5058	3	0.0999001	30	0.999001	67	2.2311	64	2.1312	381	12.6873	3003
SCF02	102	40.3162	130	51.3834	0	0	3	1.18577	2	0.790514	1	0.395257	15	5.92885	253
SCF03	305	64.6186	86	18.2203	0	0	0	0	3	0.635593	8	1.69492	70	14.8305	472
SCF04	782	55.3041	389	27.5106	1	0.0707214	4	0.282885	21	1.48515	21	1.48515	196	13.8614	1414
SCF05	434	56.3636	214	27.7922	0	0	21	2.72727	52	6.75325	5	0.649351	44	5.71429	770
SCF06	55	41.6667	66	50	0	0	7	5.30303	0	0	0	0	4	3.0303	132
SCF07	202	41.6495	228	47.0103	0	0	7	1.4433	8	1.64948	2	0.412371	38	7.83505	485
SCF08	82	43.8503	86	45.9893	0	0	3	1.60428	1	0.534759	1	0.534759	14	7.48663	187
SCF09	5	23.8095	13	61.9048	0	0	1	4.7619	0	0	0	0	2	9.52381	21
SCF10	95	66.4336	20	13.986	0	0	0	0	2	1.3986	1	0.699301	25	17.4825	143
sum	515463		244160		296		12660		26177		8107		74248		881111
%	58.5015		27.7105		0.033594		1.43682		2.97091		0.920088		8.42663
