# Supplementary material for: A genomic toolkit for winged bean Psophocarpus tetragonolobus
Source: Nat Commun. 2024 Mar 1;15:1901. doi: 10.1038/s41467-024-45048-x (PMC10907731; doi:10.1038/s41467-024-45048-x)
Supplement: Supplementary file 7 — Supplementary Data 4 [file 41467_2024_45048_MOESM7_ESM.xlsx]

## Sheet: Sheet1
Supplementary Data 4. Distribtion of different types of TE [in length (bp)] across genome
	length (bp)
	TIR	LTR	LINE	SINE	PLE	Helitron	unknown
Chr01.1	7591492	500757	500757	2294	797160	251871	1260259
Chr01.2	1580148	22338	22338	0	64488	59224	312025
Chr01.3	1353727	73535	73535	0	128165	39077	260556
Chr01.4	2282977	121219	121219	362	191913	222150	362633
Chr01.5	4524752	261874	261874	1509	444366	291975	741748
Chr01.6	1848428	135792	135792	0	195418	69202	280676
Chr01.7	4708588	408721	408721	1396	482564	160496	805480
Chr02.1	9326981	726605	726605	1505	1026846	390225	1608645
Chr02.2	156359	7088	7088	0	7704	106567	32143
Chr02.3	2458624	145226	145226	979	285117	135349	501942
Chr02.4	514750	23301	23301	0	21324	60196	100650
Chr02.5	8215466	518414	518414	2372	800040	232519	1246121
Chr03.1	10000613	693976	693976	3790	1083227	540176	1543526
Chr03.2	3300527	204788	204788	1132	402739	248620	516939
Chr03.3	581741	27615	27615	0	12580	58316	124139
Chr03.4	311149	4107	4107	166	19445	6308	48161
Chr03.5	8164209	460744	460744	2870	749410	275050	1234347
Chr04.1	6786845	524194	524194	1151	633885	192792	1024850
Chr04.2	7656387	455496	455496	2614	789910	362499	1120982
Chr04.3	6002813	303860	303860	1201	536458	358928	1119682
Chr05.1	7317629	547480	547480	3466	802280	304020	1162249
Chr05.2	4166018	223020	223020	1585	365493	403231	707213
Chr05.3	7554675	461596	461596	1550	794582	353637	1264811
Chr06.1	2917896	202575	202575	329	407317	123439	404332
Chr06.2	862930	77278	77278	351	145207	61517	138475
Chr06.3	1813384	157601	157601	1701	174393	62077	246898
Chr06.4	9293912	589033	589033	2512	1059078	286183	1407836
Chr07.1	5708669	316292	316292	3061	614119	258281	954589
Chr07.2	6233730	390972	390972	2091	554302	213073	908630
Chr08.1	4342490	250837	250837	804	448361	123128	530493
Chr08.2	1727937	86290	86290	371	157500	87004	318828
Chr08.3	2090979	144993	144993	1183	263423	43773	293321
Chr09.1	940603	57614	57614	361	123715	25496	140690
Chr09.2	1313501	85524	85524	517	113461	24007	207872
Chr09.3	96960	1805	1805	0	3641	2520	27364
Chr09.4	4344243	270377	270377	1764	434428	131890	611343
SCF01	617588	25046	25046	575	35428	73664	124015
SCF02	29918	2108	2108	0	581	303	6664
SCF03	187584	0	0	0	296	3963	32235
SCF04	343464	1547	1547	255	11569	17237	83035
SCF05	146122	17136	17136	0	28820	4151	15303
SCF06	13163	1654	1654	0	0	0	4250
SCF07	91136	10501	10501	0	6766	3744	21534
SCF08	27625	4520	4520	0	122	303	6152
SCF09	978	581	581	0	0	0	1541
SCF10	43559	0	0	0	2903	4707	8965
sum	149593269	9546030	9546030	45817	15220544	6672888	23874142
