# Supplementary material for: A genomic toolkit for winged bean Psophocarpus tetragonolobus
Source: Nat Commun. 2024 Mar 1;15:1901. doi: 10.1038/s41467-024-45048-x (PMC10907731; doi:10.1038/s41467-024-45048-x)
Supplement: Supplementary file 8 — Supplementary Data 5 [file 41467_2024_45048_MOESM8_ESM.xlsx]

## Sheet: Sheet1
Supplementary Data 5. List of duplicated genes
Type	length (bp)
dispersed	Psote01G0000100.1	Pt01:43137	Psote02G0000200.1	Pt02:38319	0
dispersed	Psote01G0000200.1	Pt01:96843	Psote01G0154200.1	Pt01:23789128	0
dispersed	Psote01G0000600.1	Pt01:158842	Psote03G0258100.1	Pt03:59818654	6e-135
dispersed	Psote01G0001000.1	Pt01:209954	Psote03G0258900.1	Pt03:59907697	2e-30
dispersed	Psote01G0001100.1	Pt01:238108	Psote02G0319000.1	Pt02:79752318	1e-12
dispersed	Psote01G0001200.1	Pt01:254700	Psote01G0237900.1	Pt01:44940908	6e-36
dispersed	Psote01G0001400.1	Pt01:313154	Psote01G0035900.1	Pt01:4292549	3e-11
dispersed	Psote01G0001500.1	Pt01:319464	Psote02G0285000.1	Pt02:74287023	5e-13
dispersed	Psote01G0001700.1	Pt01:327950	Psote08G0010100.1	Pt08:1249718	9e-11
dispersed	Psote01G0002000.1	Pt01:342698	Psote06G0343900.1	Pt06:47534114	2e-15
dispersed	Psote01G0002200.1	Pt01:364742	Psote02G0240100.1	Pt02:67717780	0
dispersed	Psote01G0002400.1	Pt01:409455	Psote08G0003400.1	Pt08:524983	0
dispersed	Psote01G0002900.1	Pt01:434627	Psote01G0250100.1	Pt01:48474092	0
dispersed	Psote01G0003100.1	Pt01:453714	Psote05G0222500.1	Pt05:44733161	5e-31
dispersed	Psote01G0003200.1	Pt01:477993	Psote02G0171800.1	Pt02:47810459	0
dispersed	Psote01G0003300.1	Pt01:501842	Psote02G0151600.1	Pt02:43429634	2e-155
dispersed	Psote01G0003400.1	Pt01:523719	Psote02G0151600.1	Pt02:43429634	3e-132
dispersed	Psote01G0003600.1	Pt01:541120	Psote05G0118100.1	Pt05:18026264	4e-138
dispersed	Psote01G0004100.1	Pt01:591304	Psote01G0223600.1	Pt01:42776139	2e-62
dispersed	Psote01G0004200.1	Pt01:620087	Psote02G0224900.1	Pt02:64627529	3e-84
dispersed	Psote01G0004300.1	Pt01:627888	Psote02G0068900.1	Pt02:23546634	0
dispersed	Psote01G0004400.1	Pt01:656723	Psote06G0055800.1	Pt06:6988744	5e-48
dispersed	Psote01G0004700.1	Pt01:688113	Psote03G0279600.1	Pt03:62407977	1e-104
dispersed	Psote01G0004800.1	Pt01:706997	Psote02G0087500.1	Pt02:29102074	2e-180
dispersed	Psote01G0004900.1	Pt01:712851	Psote01G0307000.1	Pt01:60758780	2e-86
dispersed	Psote01G0005000.1	Pt01:725683	Psote04G0145300.1	Pt04:29743285	0
dispersed	Psote01G0005200.1	Pt01:732085	Psote05G0149100.1	Pt05:26437014	2e-40
dispersed	Psote01G0005300.1	Pt01:741163	Psote01G0266000.1	Pt01:51324715	1e-20
dispersed	Psote01G0005400.1	Pt01:750504	Psote04G0227800.1	Pt04:43883036	4e-18
dispersed	Psote01G0005700.1	Pt01:791855	Psote07G0243500.1	Pt07:44888099	9e-94
dispersed	Psote01G0005800.1	Pt01:802836	Psote04G0141500.1	Pt04:29205572	4e-121
dispersed	Psote01G0006100.1	Pt01:880531	Psote09G0142200.1	Pt09:23762048	0
dispersed	Psote01G0006200.1	Pt01:892877	Psote09G0142200.1	Pt09:23762048	6e-11
dispersed	Psote01G0006300.1	Pt01:896900	Psote07G0022200.1	Pt07:3099203	6e-75
dispersed	Psote01G0006500.1	Pt01:908441	Psote06G0343900.1	Pt06:47534114	1e-26
dispersed	Psote01G0006700.1	Pt01:931349	Psote03G0270700.1	Pt03:61579836	0
dispersed	Psote01G0006800.1	Pt01:941760	Psote07G0151900.1	Pt07:31344317	1e-23
dispersed	Psote01G0006900.1	Pt01:942634	Psote07G0151600.1	Pt07:31302381	3e-25
dispersed	Psote01G0007000.1	Pt01:943982	Psote05G0060100.1	Pt05:8441923	1e-118
dispersed	Psote01G0007100.1	Pt01:962725	Psote01G0307000.1	Pt01:60758780	2e-84
dispersed	Psote01G0007200.1	Pt01:1011969	Psote02G0201200.1	Pt02:58303681	2e-27
dispersed	Psote01G0007300.1	Pt01:1034182	Psote06G0071800.1	Pt06:9347318	3e-55
dispersed	Psote01G0007400.1	Pt01:1061569	Psote03G0221000.1	Pt03:49062318	7e-43
dispersed	Psote01G0007500.1	Pt01:1070149	Psote03G0222500.1	Pt03:49536496	0
dispersed	Psote01G0008000.1	Pt01:1127390	Psote04G0158500.1	Pt04:32105967	0
dispersed	Psote01G0008300.1	Pt01:1176930	Psote06G0146700.1	Pt06:24665399	3e-17
dispersed	Psote01G0008400.1	Pt01:1183364	Psote03G0230600.1	Pt03:53391796	2e-20
dispersed	Psote01G0008500.1	Pt01:1195324	Psote03G0269100.1	Pt03:61380396	6e-140
dispersed	Psote01G0008700.1	Pt01:1236879	Psote03G0230600.1	Pt03:53391796	9e-21
dispersed	Psote01G0008900.1	Pt01:1251488	Psote02G0223400.1	Pt02:64424401	3e-85
dispersed	Psote01G0009000.1	Pt01:1264275	Psote05G0046500.1	Pt05:6824684	0
dispersed	Psote01G0009100.1	Pt01:1281463	Psote03G0335200.1	Pt03:71426816	0
dispersed	Psote01G0009300.1	Pt01:1294305	Psote02G0267000.1	Pt02:71922598	9e-31
dispersed	Psote01G0010400.1	Pt01:1350194	Psote05G0302300.1	Pt05:61147015	4e-11
dispersed	Psote01G0010600.1	Pt01:1374643	Psote02G0141700.1	Pt02:41606084	6e-84
dispersed	Psote01G0010800.1	Pt01:1391719	Psote05G0217700.1	Pt05:43845181	0
dispersed	Psote01G0011000.1	Pt01:1419179	Psote03G0111300.1	Pt03:20888385	2e-32
dispersed	Psote01G0011200.1	Pt01:1451158	Psote03G0099800.1	Pt03:18056950	6e-121
dispersed	Psote01G0011300.1	Pt01:1470784	Psote08G0154800.1	Pt08:23887164	6e-126
dispersed	Psote01G0012100.1	Pt01:1535724	Psote03G0227000.1	Pt03:52155171	2e-28
dispersed	Psote01G0012200.1	Pt01:1546648	Psote01G0022500.1	Pt01:2610042	3e-27
dispersed	Psote01G0012300.1	Pt01:1553775	Psote02G0321800.1	Pt02:80238324	2e-72
dispersed	Psote01G0012500.1	Pt01:1565024	Psote01G0123000.1	Pt01:17534279	4e-34
dispersed	Psote01G0012800.1	Pt01:1588759	Psote01G0023900.1	Pt01:2770334	1e-123
dispersed	Psote01G0012900.1	Pt01:1593797	Psote06G0291100.1	Pt06:41304011	1e-97
dispersed	Psote01G0013300.1	Pt01:1607776	Psote04G0079600.1	Pt04:15584495	2e-141
dispersed	Psote01G0013500.1	Pt01:1618085	Psote03G0115000.1	Pt03:21686910	6e-12
dispersed	Psote01G0013600.1	Pt01:1636404	Psote03G0090200.1	Pt03:16352544	7e-11
dispersed	Psote01G0013700.1	Pt01:1657809	Psote02G0073600.1	Pt02:25109711	9e-80
dispersed	Psote01G0014000.1	Pt01:1674056	Psote07G0246100.1	Pt07:45258250	2e-14
dispersed	Psote01G0014100.1	Pt01:1686713	Psote01G0105600.1	Pt01:14922525	2e-42
dispersed	Psote01G0014200.1	Pt01:1702673	Psote03G0357200.1	Pt03:75150407	5e-86
dispersed	Psote01G0014300.1	Pt01:1746979	Psote08G0014900.1	Pt08:1746302	2e-59
dispersed	Psote01G0014400.1	Pt01:1772541	Psote01G0239600.1	Pt01:45074746	4e-138
dispersed	Psote01G0014600.1	Pt01:1795460	Psote04G0250300.1	Pt04:48644520	0
dispersed	Psote01G0014700.1	Pt01:1813585	Psote05G0212400.1	Pt05:42928797	0
dispersed	Psote01G0014900.1	Pt01:1836912	Psote02G0005200.1	Pt02:8314660	5e-177
dispersed	Psote01G0015100.1	Pt01:1857759	Psote03G0245200.1	Pt03:57358153	0
dispersed	Psote01G0015200.1	Pt01:1869941	Psote03G0310100.1	Pt03:67587636	2e-17
dispersed	Psote01G0015300.1	Pt01:1895249	Psote07G0135100.1	Pt07:28576291	2e-102
dispersed	Psote01G0015500.1	Pt01:1940197	Psote07G0128900.1	Pt07:27515612	3e-21
dispersed	Psote01G0015600.1	Pt01:1944561	Psote06G0024800.1	Pt06:2819512	8e-69
dispersed	Psote01G0015700.1	Pt01:1954182	Psote04G0340300.1	Pt04:74395686	2e-23
dispersed	Psote01G0016000.1	Pt01:1977266	Psote01G0237000.1	Pt01:44833569	2e-16
dispersed	Psote01G0016100.1	Pt01:1985837	Psote05G0094200.1	Pt05:13780623	1e-48
dispersed	Psote01G0016200.1	Pt01:1991149	Psote05G0052700.1	Pt05:7525713	2e-14
dispersed	Psote01G0016500.1	Pt01:2015243	Psote02G0119000.1	Pt02:36478397	3e-22
dispersed	Psote01G0016700.1	Pt01:2030789	Psote02G0226900.1	Pt02:64934141	0
dispersed	Psote01G0016900.1	Pt01:2045270	Psote04G0212500.1	Pt04:41410528	1e-32
dispersed	Psote01G0017600.1	Pt01:2071827	Psote04G0338500.1	Pt04:74107835	0
dispersed	Psote01G0017700.1	Pt01:2093116	Psote03G0177500.1	Pt03:36114565	2e-68
dispersed	Psote01G0017800.1	Pt01:2094912	Psote04G0082100.1	Pt04:16095518	2e-11
dispersed	Psote01G0018100.1	Pt01:2145877	Psote03G0240300.1	Pt03:56173613	9e-13
dispersed	Psote01G0018700.1	Pt01:2215602	Psote07G0051500.1	Pt07:8403892	3e-107
dispersed	Psote01G0018900.1	Pt01:2271045	Psote09G0133100.1	Pt09:22195151	1e-84
dispersed	Psote01G0019000.1	Pt01:2282937	Psote05G0093000.1	Pt05:13663452	6e-92
dispersed	Psote01G0019400.1	Pt01:2353295	Psote01G0253600.1	Pt01:49045562	0
dispersed	Psote01G0019500.1	Pt01:2383166	Psote01G0341600.1	Pt01:67902406	9e-105
dispersed	Psote01G0019700.1	Pt01:2400594	Psote08G0200400.1	Pt08:32062378	8e-11
dispersed	Psote01G0020400.1	Pt01:2436768	Psote07G0233100.1	Pt07:43568601	2e-11
dispersed	Psote01G0020500.1	Pt01:2440061	Psote01G0340600.1	Pt01:67706804	3e-100
dispersed	Psote01G0020600.1	Pt01:2451928	Psote01G0140600.1	Pt01:20337995	1e-14
dispersed	Psote01G0020700.1	Pt01:2456094	Psote06G0346500.1	Pt06:47766356	0
dispersed	Psote01G0020800.1	Pt01:2463902	Psote01G0339700.1	Pt01:67428817	4e-77
dispersed	Psote01G0020900.1	Pt01:2467675	Psote05G0198900.1	Pt05:39634091	2e-51
dispersed	Psote01G0021000.1	Pt01:2477127	Psote02G0210000.1	Pt02:60268281	1e-69
dispersed	Psote01G0021100.1	Pt01:2484420	Psote01G0413900.1	Pt01:85733254	4e-22
dispersed	Psote01G0021200.1	Pt01:2493053	Psote06G0323800.1	Pt06:45097300	0
dispersed	Psote01G0021300.1	Pt01:2503192	Psote03G0032400.1	Pt03:5714985	3e-15
dispersed	Psote01G0022100.1	Pt01:2563724	Psote01G0233900.1	Pt01:44596139	0
dispersed	Psote01G0022200.1	Pt01:2568426	Psote09G0008500.1	Pt09:925212	6e-79
dispersed	Psote01G0022400.1	Pt01:2579901	Psote01G0233700.1	Pt01:44565220	0
dispersed	Psote01G0022500.1	Pt01:2610042	Psote01G0155600.1	Pt01:23993452	5e-53
dispersed	Psote01G0022600.1	Pt01:2627978	Psote01G0047700.1	Pt01:5869423	4e-52
dispersed	Psote01G0022900.1	Pt01:2649415	Psote05G0076600.1	Pt05:10848208	2e-48
dispersed	Psote01G0023200.1	Pt01:2678143	Psote01G0313700.1	Pt01:62283268	2e-26
dispersed	Psote01G0023400.1	Pt01:2693084	Psote04G0036000.1	Pt04:6402461	5e-12
dispersed	Psote01G0023500.1	Pt01:2698663	Psote01G0151200.1	Pt01:22782117	3e-99
dispersed	Psote01G0023800.1	Pt01:2741388	Psote07G0192600.1	Pt07:37530993	5e-56
dispersed	Psote01G0023900.1	Pt01:2770334	Psote03G0242400.1	Pt03:56707605	1e-101
dispersed	Psote01G0024000.1	Pt01:2776800	Psote08G0121000.1	Pt08:15564861	6e-63
dispersed	Psote01G0024200.1	Pt01:2810439	Psote09G0131700.1	Pt09:22007961	0
dispersed	Psote01G0024300.1	Pt01:2820229	Psote05G0214900.1	Pt05:43341376	8e-27
dispersed	Psote01G0024400.1	Pt01:2853339	Psote09G0131700.1	Pt09:22007961	0
dispersed	Psote01G0024700.1	Pt01:2889036	Psote06G0237000.1	Pt06:35174836	2e-18
dispersed	Psote01G0024800.1	Pt01:2894541	Psote04G0071400.1	Pt04:13503081	3e-12
dispersed	Psote01G0025300.1	Pt01:2989257	Psote03G0068600.1	Pt03:12279448	5e-23
dispersed	Psote01G0025600.1	Pt01:3035346	Psote01G0239800.1	Pt01:45093868	0
dispersed	Psote01G0025700.1	Pt01:3053107	Psote03G0016500.1	Pt03:2837066	2e-167
dispersed	Psote01G0025800.1	Pt01:3070591	Psote07G0121900.1	Pt07:26216207	6e-35
dispersed	Psote01G0025900.1	Pt01:3077807	Psote01G0085600.1	Pt01:11568061	2e-63
dispersed	Psote01G0026000.1	Pt01:3118174	Psote01G0240400.1	Pt01:45180844	0
dispersed	Psote01G0026100.1	Pt01:3134161	Psote01G0381500.1	Pt01:76427370	2e-49
dispersed	Psote01G0026200.1	Pt01:3160043	Psote03G0065500.1	Pt03:11539819	5e-34
dispersed	Psote01G0026600.1	Pt01:3220573	Psote05G0076600.1	Pt05:10848208	2e-155
dispersed	Psote01G0026700.1	Pt01:3241142	Psote06G0455200.1	Pt06:59215914	6e-57
dispersed	Psote01G0026900.1	Pt01:3269510	Psote07G0042200.1	Pt07:6408163	6e-57
dispersed	Psote01G0027100.1	Pt01:3311444	Psote09G0060600.1	Pt09:8511279	1e-74
dispersed	Psote01G0027200.1	Pt01:3318960	Psote07G0060900.1	Pt07:10481289	8e-67
dispersed	Psote01G0027400.1	Pt01:3332497	Psote05G0198800.1	Pt05:39616196	3e-11
dispersed	Psote01G0027500.1	Pt01:3341939	Psote06G0437100.1	Pt06:57345724	0
dispersed	Psote01G0027700.1	Pt01:3348994	Psote07G0218000.1	Pt07:41259107	5e-179
dispersed	Psote01G0028200.1	Pt01:3411537	Psote04G0081400.1	Pt04:16031262	0
dispersed	Psote01G0028300.1	Pt01:3420860	Psote05G0121600.1	Pt05:18550697	3e-31
dispersed	Psote01G0028400.1	Pt01:3424966	Psote07G0244500.1	Pt07:45037465	4e-88
dispersed	Psote01G0028500.1	Pt01:3427396	Psote08G0112700.1	Pt08:13997376	1e-39
dispersed	Psote01G0028900.1	Pt01:3501213	Psote04G0202500.1	Pt04:39568310	1e-59
dispersed	Psote01G0029100.1	Pt01:3528561	Psote02G0225800.1	Pt02:64783771	2e-60
dispersed	Psote01G0029200.1	Pt01:3539179	Psote04G0203300.1	Pt04:39699789	1e-59
dispersed	Psote01G0029500.1	Pt01:3556757	Psote03G0298400.1	Pt03:65283772	1e-12
dispersed	Psote01G0029700.1	Pt01:3572897	Psote06G0340000.1	Pt06:47077269	2e-162
dispersed	Psote01G0030000.1	Pt01:3620127	Psote03G0037700.1	Pt03:6717136	3e-156
dispersed	Psote01G0030300.1	Pt01:3638240	Psote04G0192600.1	Pt04:37513002	6e-58
dispersed	Psote01G0030500.1	Pt01:3658770	Psote04G0320600.1	Pt04:71158851	9e-14
dispersed	Psote01G0030600.1	Pt01:3682853	Psote09G0135400.1	Pt09:22481267	4e-33
dispersed	Psote01G0030900.1	Pt01:3722126	Psote03G0029200.1	Pt03:5195443	0
dispersed	Psote01G0031000.1	Pt01:3727155	Psote05G0117000.1	Pt05:17792340	2e-178
dispersed	Psote01G0031100.1	Pt01:3739447	Psote03G0335700.1	Pt03:71459605	1e-17
dispersed	Psote01G0031200.1	Pt01:3758219	Psote04G0126200.1	Pt04:26436147	3e-11
dispersed	Psote01G0031400.1	Pt01:3780148	Psote04G0200400.1	Pt04:39072648	1e-13
dispersed	Psote01G0031500.1	Pt01:3844304	Psote04G0058800.1	Pt04:10758486	5e-43
dispersed	Psote01G0032100.1	Pt01:3920560	Psote01G0181400.1	Pt01:28979809	1e-140
dispersed	Psote01G0032200.1	Pt01:3926156	Psote06G0458000.1	Pt06:59552238	5e-18
dispersed	Psote01G0032500.1	Pt01:3937883	Psote05G0039000.1	Pt05:5433441	4e-26
dispersed	Psote01G0032700.1	Pt01:3949943	Psote03G0037200.1	Pt03:6594149	3e-29
dispersed	Psote01G0032800.1	Pt01:3955278	Psote04G0053900.1	Pt04:9424586	1e-20
dispersed	Psote01G0032900.1	Pt01:3990369	Psote01G0051200.1	Pt01:6339286	6e-24
dispersed	Psote01G0033300.1	Pt01:4058595	Psote04G0332600.1	Pt04:73143665	0
dispersed	Psote01G0033700.1	Pt01:4075215	Psote06G0307600.1	Pt06:43365197	0
dispersed	Psote01G0033900.1	Pt01:4095869	Psote02G0258200.1	Pt02:71015362	1e-130
dispersed	Psote01G0034000.1	Pt01:4112036	Psote01G0411700.1	Pt01:85268820	2e-33
dispersed	Psote01G0034100.1	Pt01:4115763	Psote02G0195100.1	Pt02:56647179	1e-113
dispersed	Psote01G0034200.1	Pt01:4129900	Psote01G0433000.1	Pt01:90234638	2e-103
dispersed	Psote01G0034400.1	Pt01:4145650	Psote04G0057300.1	Pt04:10476240	1e-99
dispersed	Psote01G0034700.1	Pt01:4159551	Psote03G0046500.1	Pt03:8105557	0
dispersed	Psote01G0034800.1	Pt01:4187565	Psote06G0082900.1	Pt06:10748130	2e-24
dispersed	Psote01G0034900.1	Pt01:4190363	Psote06G0092000.1	Pt06:12122327	1e-19
dispersed	Psote01G0035000.1	Pt01:4198047	Psote01G0433100.1	Pt01:90251271	0
dispersed	Psote01G0035400.1	Pt01:4224421	Psote02G0128600.1	Pt02:38275259	5e-29
dispersed	Psote01G0035900.1	Pt01:4292549	Psote03G0114300.1	Pt03:21509303	1e-14
dispersed	Psote01G0036000.1	Pt01:4307091	Psote07G0082300.1	Pt07:15851160	8e-29
dispersed	Psote01G0036100.1	Pt01:4319082	Psote09G0142700.1	Pt09:23814299	3e-15
dispersed	Psote01G0036200.1	Pt01:4335017	Psote06G0138300.1	Pt06:22753434	0
dispersed	Psote01G0036300.1	Pt01:4357557	Psote08G0206900.1	Pt08:33041945	1e-114
dispersed	Psote01G0036400.1	Pt01:4373732	Psote01G0309100.1	Pt01:61367246	5e-117
dispersed	Psote01G0036500.1	Pt01:4387192	Psote02G0228900.1	Pt02:65355864	6e-118
dispersed	Psote01G0036600.1	Pt01:4408487	Psote07G0187800.1	Pt07:36504655	2e-69
dispersed	Psote01G0036800.1	Pt01:4436591	Psote05G0247500.1	Pt05:49849681	1e-64
dispersed	Psote01G0036900.1	Pt01:4467736	Psote06G0047500.1	Pt06:5987008	0
dispersed	Psote01G0037000.1	Pt01:4474475	Psote01G0309800.1	Pt01:61470074	3e-138
dispersed	Psote01G0037100.1	Pt01:4482748	Psote08G0120600.1	Pt08:15466168	0
dispersed	Psote01G0037200.1	Pt01:4488853	Psote02G0059900.1	Pt02:21255689	3e-38
dispersed	Psote01G0037300.1	Pt01:4532913	Psote03G0181800.1	Pt03:36900436	2e-73
dispersed	Psote01G0037400.1	Pt01:4537081	Psote01G0310000.1	Pt01:61547801	4e-65
dispersed	Psote01G0037500.1	Pt01:4538723	Psote01G0310000.1	Pt01:61547801	2e-74
dispersed	Psote01G0037600.1	Pt01:4554371	Psote04G0076000.1	Pt04:14804695	0
dispersed	Psote01G0037700.1	Pt01:4571569	Psote03G0092200.1	Pt03:16730577	2e-26
dispersed	Psote01G0037800.1	Pt01:4593625	Psote01G0304900.1	Pt01:60176572	0
dispersed	Psote01G0037900.1	Pt01:4610145	Psote02G0186400.1	Pt02:53795825	4e-119
dispersed	Psote01G0038000.1	Pt01:4614903	Psote05G0079300.1	Pt05:11251493	2e-102
dispersed	Psote01G0038200.1	Pt01:4633295	Psote08G0121900.1	Pt08:15720264	1e-172
dispersed	Psote01G0038400.1	Pt01:4653916	Psote03G0398700.1	Pt03:81845553	9e-44
dispersed	Psote01G0039000.1	Pt01:4739174	Psote04G0156200.1	Pt04:31705271	4e-11
dispersed	Psote01G0039200.1	Pt01:4769765	Psote03G0204100.1	Pt03:42842658	3e-40
dispersed	Psote01G0039300.1	Pt01:4779523	Psote01G0120800.1	Pt01:17127216	2e-13
dispersed	Psote01G0039400.1	Pt01:4781403	Psote01G0328500.1	Pt01:65393866	1e-45
dispersed	Psote01G0039500.1	Pt01:4789736	Psote01G0120900.1	Pt01:17145256	3e-19
dispersed	Psote01G0039600.1	Pt01:4795366	Psote01G0121000.1	Pt01:17146513	2e-15
dispersed	Psote01G0039800.1	Pt01:4813380	Psote03G0203300.1	Pt03:42708992	4e-24
dispersed	Psote01G0039900.1	Pt01:4836231	Psote02G0163900.1	Pt02:45896526	5e-16
dispersed	Psote01G0040200.1	Pt01:4884249	Psote08G0082500.1	Pt08:9397728	1e-48
dispersed	Psote01G0040600.1	Pt01:4913717	Psote05G0101900.1	Pt05:15145897	4e-65
dispersed	Psote01G0041000.1	Pt01:4929669	Psote07G0070900.1	Pt07:13258021	2e-173
dispersed	Psote01G0041200.1	Pt01:4935048	Psote06G0350100.1	Pt06:48121303	0
dispersed	Psote01G0041300.1	Pt01:4974752	Psote03G0317300.1	Pt03:68901506	5e-21
dispersed	Psote01G0041700.1	Pt01:4992392	Psote04G0038500.1	Pt04:6933940	0
dispersed	Psote01G0041800.1	Pt01:4998858	Psote01G0386800.1	Pt01:77459639	0
dispersed	Psote01G0041900.1	Pt01:5005240	Psote05G0060100.1	Pt05:8441923	0
dispersed	Psote01G0042200.1	Pt01:5030437	Psote03G0084400.1	Pt03:15149477	2e-94
dispersed	Psote01G0042400.1	Pt01:5059125	Psote03G0389000.1	Pt03:80545447	8e-11
dispersed	Psote01G0042600.1	Pt01:5099304	Psote07G0234900.1	Pt07:43824119	3e-33
dispersed	Psote01G0042700.1	Pt01:5123999	Psote08G0119700.1	Pt08:15203327	6e-60
dispersed	Psote01G0042800.1	Pt01:5148079	Psote03G0317300.1	Pt03:68901506	3e-34
dispersed	Psote01G0043000.1	Pt01:5194991	Psote06G0020400.1	Pt06:2320589	2e-55
dispersed	Psote01G0043300.1	Pt01:5233817	Psote05G0306400.1	Pt05:61964760	2e-107
dispersed	Psote01G0043400.1	Pt01:5261881	Psote03G0380400.1	Pt03:79178988	0
dispersed	Psote01G0043500.1	Pt01:5276575	Psote04G0106200.1	Pt04:21563930	7e-129
dispersed	Psote01G0043600.1	Pt01:5279769	Psote03G0248200.1	Pt03:58200402	0
dispersed	Psote01G0043800.1	Pt01:5295073	Psote07G0047000.1	Pt07:7491983	0
dispersed	Psote01G0043900.1	Pt01:5310131	Psote05G0142400.1	Pt05:24665705	4e-31
dispersed	Psote01G0044000.1	Pt01:5319874	Psote03G0031300.1	Pt03:5524435	1e-89
dispersed	Psote01G0044100.1	Pt01:5321926	Psote06G0058800.1	Pt06:7622186	1e-105
dispersed	Psote01G0044200.1	Pt01:5329487	Psote04G0026000.1	Pt04:4156345	0
dispersed	Psote01G0044300.1	Pt01:5356500	Psote05G0306600.1	Pt05:62026819	2e-29
dispersed	Psote01G0044500.1	Pt01:5405559	Psote07G0075100.1	Pt07:14201666	0
dispersed	Psote01G0044600.1	Pt01:5412821	Psote06G0071200.1	Pt06:9291201	8e-29
dispersed	Psote01G0045000.1	Pt01:5458152	Psote01G0314400.1	Pt01:62400031	5e-29
dispersed	Psote01G0045100.1	Pt01:5501915	Psote06G0431500.1	Pt06:56784218	0
dispersed	Psote01G0045500.1	Pt01:5535429	Psote08G0068300.1	Pt08:7653871	5e-18
dispersed	Psote01G0045600.1	Pt01:5549790	Psote01G0302000.1	Pt01:59447108	5e-102
dispersed	Psote01G0045700.1	Pt01:5560125	Psote01G0396500.1	Pt01:80585578	2e-48
dispersed	Psote01G0045800.1	Pt01:5622772	Psote02G0008600.1	Pt02:8910026	7e-34
dispersed	Psote01G0045900.1	Pt01:5641713	Psote06G0285800.1	Pt06:40785641	8e-142
dispersed	Psote01G0046000.1	Pt01:5655196	Psote06G0221300.1	Pt06:33485503	2e-14
dispersed	Psote01G0046100.1	Pt01:5672645	Psote03G0254800.1	Pt03:59318392	3e-14
dispersed	Psote01G0046400.1	Pt01:5689243	Psote06G0071000.1	Pt06:9276284	2e-56
dispersed	Psote01G0046500.1	Pt01:5693094	Psote03G0036100.1	Pt03:6335010	3e-25
dispersed	Psote01G0046600.1	Pt01:5714980	Psote06G0071300.1	Pt06:9313245	7e-154
dispersed	Psote01G0046800.1	Pt01:5756066	Psote09G0084200.1	Pt09:14371026	2e-13
dispersed	Psote01G0046900.1	Pt01:5760793	Psote06G0415200.1	Pt06:55225771	4e-16
dispersed	Psote01G0047000.1	Pt01:5766289	Psote01G0239800.1	Pt01:45093868	9e-12
dispersed	Psote01G0047100.1	Pt01:5779693	Psote06G0022400.1	Pt06:2574562	1e-137
dispersed	Psote01G0047200.1	Pt01:5788787	Psote08G0120300.1	Pt08:15368476	1e-29
dispersed	Psote01G0047300.1	Pt01:5793751	Psote08G0120300.1	Pt08:15368476	4e-17
dispersed	Psote01G0047600.1	Pt01:5843219	Psote04G0192600.1	Pt04:37513002	7e-34
dispersed	Psote01G0047700.1	Pt01:5869423	Psote09G0155100.1	Pt09:25834862	1e-176
dispersed	Psote01G0047800.1	Pt01:5926151	Psote07G0116700.1	Pt07:25254549	9e-12
dispersed	Psote01G0047900.1	Pt01:5953262	Psote03G0144400.1	Pt03:28296854	1e-92
dispersed	Psote01G0048100.1	Pt01:5982344	Psote05G0220600.1	Pt05:44295580	9e-49
dispersed	Psote01G0048200.1	Pt01:5999904	Psote04G0254900.1	Pt04:49597385	3e-19
dispersed	Psote01G0048500.1	Pt01:6039534	Psote03G0089200.1	Pt03:15998961	1e-20
dispersed	Psote01G0049000.1	Pt01:6070280	Psote03G0392400.1	Pt03:81041884	2e-35
dispersed	Psote01G0049100.1	Pt01:6087419	Psote07G0031500.1	Pt07:4755045	7e-55
dispersed	Psote01G0049200.1	Pt01:6093533	Psote05G0188100.1	Pt05:37602762	3e-51
dispersed	Psote01G0049400.1	Pt01:6127053	Psote04G0114800.1	Pt04:24021486	8e-35
dispersed	Psote01G0049500.1	Pt01:6140074	Psote04G0114900.1	Pt04:24037487	3e-25
dispersed	Psote01G0049800.1	Pt01:6160213	Psote05G0227500.1	Pt05:45525232	3e-12
dispersed	Psote01G0049900.1	Pt01:6168001	Psote07G0020000.1	Pt07:2731812	1e-12
dispersed	Psote01G0050000.1	Pt01:6170077	Psote06G0121900.1	Pt06:17489189	1e-29
dispersed	Psote01G0050300.1	Pt01:6178519	Psote03G0260800.1	Pt03:60144966	8e-26
dispersed	Psote01G0050500.1	Pt01:6204681	Psote02G0011700.1	Pt02:9665082	2e-137
dispersed	Psote01G0050800.1	Pt01:6269210	Psote09G0140600.1	Pt09:23460609	0
dispersed	Psote01G0050900.1	Pt01:6297277	Psote01G0220700.1	Pt01:41982975	4e-66
dispersed	Psote01G0051200.1	Pt01:6339286	Psote08G0031500.1	Pt08:3382797	9e-60
dispersed	Psote01G0051300.1	Pt01:6350921	Psote07G0122400.1	Pt07:26311418	4e-38
dispersed	Psote01G0051600.1	Pt01:6370546	Psote01G0428300.1	Pt01:89100285	0
dispersed	Psote01G0051700.1	Pt01:6379961	Psote01G0094600.1	Pt01:13383655	3e-95
dispersed	Psote01G0051800.1	Pt01:6408690	Psote05G0053000.1	Pt05:7535955	1e-11
dispersed	Psote01G0051900.1	Pt01:6413530	Psote03G0094300.1	Pt03:17052596	2e-17
dispersed	Psote01G0052600.1	Pt01:6461443	Psote04G0101900.1	Pt04:20722727	5e-16
dispersed	Psote01G0052900.1	Pt01:6500322	Psote06G0045400.1	Pt06:5711073	5e-15
dispersed	Psote01G0053000.1	Pt01:6509591	Psote05G0052400.1	Pt05:7503896	0
dispersed	Psote01G0053100.1	Pt01:6520092	Psote08G0096500.1	Pt08:11405769	6e-62
dispersed	Psote01G0053300.1	Pt01:6525846	Psote02G0035400.1	Pt02:15671884	4e-24
dispersed	Psote01G0053400.1	Pt01:6555417	Psote03G0216700.1	Pt03:47072309	4e-17
dispersed	Psote01G0053600.1	Pt01:6579709	Psote05G0216300.1	Pt05:43619181	0
dispersed	Psote01G0053700.1	Pt01:6583534	Psote08G0166400.1	Pt08:27041061	7e-75
dispersed	Psote01G0054000.1	Pt01:6597107	Psote03G0317300.1	Pt03:68901506	2e-42
dispersed	Psote01G0054100.1	Pt01:6612370	Psote04G0144700.1	Pt04:29636297	2e-151
dispersed	Psote01G0054200.1	Pt01:6642563	Psote05G0060200.1	Pt05:8463983	6e-71
dispersed	Psote01G0054400.1	Pt01:6648955	Psote03G0393300.1	Pt03:81211054	7e-138
dispersed	Psote01G0054500.1	Pt01:6653695	Psote05G0182100.1	Pt05:36291572	5e-38
dispersed	Psote01G0054700.1	Pt01:6684194	Psote03G0365500.1	Pt03:76753387	6e-23
dispersed	Psote01G0054800.1	Pt01:6743821	Psote05G0217700.1	Pt05:43845181	0
dispersed	Psote01G0054900.1	Pt01:6763030	Psote03G0326500.1	Pt03:70279758	8e-80
dispersed	Psote01G0055500.1	Pt01:6820380	Psote05G0218300.1	Pt05:43919602	0
dispersed	Psote01G0055700.1	Pt01:6856948	Psote04G0199300.1	Pt04:38845148	4e-79
dispersed	Psote01G0055800.1	Pt01:6912343	Psote03G0167700.1	Pt03:33895784	6e-149
dispersed	Psote01G0055900.1	Pt01:6923650	Psote03G0221600.1	Pt03:49247988	0
dispersed	Psote01G0056000.1	Pt01:6944118	Psote05G0223800.1	Pt05:44919712	2e-121
dispersed	Psote01G0056200.1	Pt01:6971089	Psote03G0321700.1	Pt03:69572113	5e-11
dispersed	Psote01G0056400.1	Pt01:7000073	Psote01G0204000.1	Pt01:38082701	2e-72
dispersed	Psote01G0056700.1	Pt01:7030707	Psote05G0222500.1	Pt05:44733161	3e-57
dispersed	Psote01G0056900.1	Pt01:7048824	Psote08G0078600.1	Pt08:8846373	5e-58
dispersed	Psote01G0057000.1	Pt01:7059354	Psote01G0366000.1	Pt01:73280466	4e-21
dispersed	Psote01G0057200.1	Pt01:7139076	Psote06G0290600.1	Pt06:41244270	5e-80
dispersed	Psote01G0057300.1	Pt01:7183988	Psote05G0051700.1	Pt05:7435077	5e-131
dispersed	Psote01G0057400.1	Pt01:7202784	Psote05G0221200.1	Pt05:44444095	4e-78
dispersed	Psote01G0057700.1	Pt01:7249620	Psote05G0220700.1	Pt05:44330282	2e-121
dispersed	Psote01G0057900.1	Pt01:7277695	Psote04G0017300.1	Pt04:2805331	2e-16
dispersed	Psote01G0058100.1	Pt01:7312802	Psote02G0014800.1	Pt02:10417885	1e-117
dispersed	Psote01G0058300.1	Pt01:7328528	Psote07G0076600.1	Pt07:14653747	0
dispersed	Psote01G0058400.1	Pt01:7335982	Psote02G0076100.1	Pt02:25617277	1e-95
dispersed	Psote01G0058700.1	Pt01:7344109	Psote04G0125000.1	Pt04:26121954	8e-65
dispersed	Psote01G0058800.1	Pt01:7360110	Psote04G0185400.1	Pt04:36183669	1e-58
dispersed	Psote01G0059000.1	Pt01:7396056	Psote08G0001800.1	Pt08:354925	3e-24
dispersed	Psote01G0059100.1	Pt01:7400842	Psote06G0077600.1	Pt06:10014487	0
dispersed	Psote01G0059200.1	Pt01:7430066	Psote07G0218600.1	Pt07:41366458	3e-83
dispersed	Psote01G0059300.1	Pt01:7449389	Psote05G0098300.1	Pt05:14566721	3e-33
dispersed	Psote01G0059500.1	Pt01:7477702	Psote04G0023700.1	Pt04:3840242	7e-12
dispersed	Psote01G0059600.1	Pt01:7479820	Psote05G0124500.1	Pt05:18957316	2e-28
dispersed	Psote01G0059700.1	Pt01:7485337	Psote07G0096100.1	Pt07:18645940	7e-27
dispersed	Psote01G0059800.1	Pt01:7498257	Psote08G0064000.1	Pt08:7143617	7e-138
dispersed	Psote01G0059900.1	Pt01:7502594	Psote06G0054400.1	Pt06:6880876	2e-99
dispersed	Psote01G0060000.1	Pt01:7512913	Psote07G0214600.1	Pt07:40801023	7e-120
dispersed	Psote01G0060600.1	Pt01:7574592	Psote01G0109300.1	Pt01:15566021	7e-62
dispersed	Psote01G0060800.1	Pt01:7592082	Psote01G0061400.1	Pt01:7668625	0
dispersed	Psote01G0061000.1	Pt01:7617552	Psote09G0033400.1	Pt09:4418239	6e-20
dispersed	Psote01G0061200.1	Pt01:7626868	Psote05G0184500.1	Pt05:36913872	5e-39
dispersed	Psote01G0061300.1	Pt01:7635937	Psote04G0074600.1	Pt04:14395804	8e-19
dispersed	Psote01G0061400.1	Pt01:7668625	Psote04G0074600.1	Pt04:14395804	5e-19
dispersed	Psote01G0061500.1	Pt01:7695219	Psote08G0067700.1	Pt08:7513498	1e-85
dispersed	Psote01G0061600.1	Pt01:7709571	Psote07G0180000.1	Pt07:35293255	9e-11
dispersed	Psote01G0061700.1	Pt01:7733530	Psote05G0108600.1	Pt05:16137201	0
dispersed	Psote01G0061800.1	Pt01:7760988	Psote03G0090900.1	Pt03:16567502	8e-133
dispersed	Psote01G0061900.1	Pt01:7782911	Psote06G0124600.1	Pt06:18474576	3e-94
dispersed	Psote01G0062000.1	Pt01:7789086	Psote03G0386800.1	Pt03:80336073	0
dispersed	Psote01G0062100.1	Pt01:7816736	Psote03G0386800.1	Pt03:80336073	1e-113
dispersed	Psote01G0062300.1	Pt01:7857030	Psote08G0068400.1	Pt08:7655808	5e-124
dispersed	Psote01G0062600.1	Pt01:7888770	Psote04G0268600.1	Pt04:53142498	3e-29
dispersed	Psote01G0062700.1	Pt01:7903192	Psote08G0068700.1	Pt08:7673495	8e-161
dispersed	Psote01G0062800.1	Pt01:7931194	Psote05G0269600.1	Pt05:54248028	9e-150
dispersed	Psote01G0062900.1	Pt01:7943857	Psote08G0069600.1	Pt08:7761059	5e-145
dispersed	Psote01G0063000.1	Pt01:7976624	Psote01G0272600.1	Pt01:52393266	8e-165
dispersed	Psote01G0063100.1	Pt01:7993990	Psote04G0137400.1	Pt04:28530939	4e-51
dispersed	Psote01G0063300.1	Pt01:7996186	Psote05G0065200.1	Pt05:9005285	1e-23
dispersed	Psote01G0063400.1	Pt01:8012759	Psote04G0240000.1	Pt04:46470859	0
dispersed	Psote01G0063700.1	Pt01:8028782	Psote07G0164900.1	Pt07:33179245	4e-40
dispersed	Psote01G0063900.1	Pt01:8030525	Psote05G0109400.1	Pt05:16357787	5e-51
dispersed	Psote01G0064000.1	Pt01:8031140	Psote05G0109400.1	Pt05:16357787	2e-15
dispersed	Psote01G0064100.1	Pt01:8063212	Psote04G0104800.1	Pt04:21321591	0
dispersed	Psote01G0064300.1	Pt01:8076450	Psote06G0234400.1	Pt06:34873988	6e-36
dispersed	Psote01G0064400.1	Pt01:8141451	Psote08G0187700.1	Pt08:30366483	2e-29
dispersed	Psote01G0064500.1	Pt01:8165697	Psote05G0258100.1	Pt05:51869081	0
dispersed	Psote01G0064700.1	Pt01:8185188	Psote07G0235700.1	Pt07:43933978	1e-140
dispersed	Psote01G0064900.1	Pt01:8231919	Psote03G0384200.1	Pt03:79951996	3e-113
dispersed	Psote01G0065300.1	Pt01:8262992	Psote04G0198800.1	Pt04:38767244	4e-148
dispersed	Psote01G0065900.1	Pt01:8296289	Psote04G0115400.1	Pt04:24175163	1e-70
dispersed	Psote01G0066000.1	Pt01:8307276	Psote07G0244000.1	Pt07:44986008	2e-20
dispersed	Psote01G0066100.1	Pt01:8313239	Psote04G0115400.1	Pt04:24175163	4e-64
dispersed	Psote01G0066200.1	Pt01:8324273	Psote04G0295800.1	Pt04:67041869	4e-141
dispersed	Psote01G0066400.1	Pt01:8346768	Psote01G0083300.1	Pt01:11121490	5e-71
dispersed	Psote01G0066600.1	Pt01:8393917	Psote04G0033000.1	Pt04:5855240	2e-48
dispersed	Psote01G0066900.1	Pt01:8405707	Psote05G0272600.1	Pt05:55201512	3e-64
dispersed	Psote01G0067200.1	Pt01:8431627	Psote04G0117600.1	Pt04:24558268	7e-17
dispersed	Psote01G0067300.1	Pt01:8452547	Psote01G0182400.1	Pt01:29399486	6e-36
dispersed	Psote01G0067400.1	Pt01:8455375	Psote07G0104100.1	Pt07:21718325	6e-20
dispersed	Psote01G0067500.1	Pt01:8461580	Psote01G0182400.1	Pt01:29399486	1e-46
dispersed	Psote01G0067600.1	Pt01:8464292	Psote01G0372000.1	Pt01:74479499	2e-24
dispersed	Psote01G0067700.1	Pt01:8475542	Psote03G0078700.1	Pt03:14189235	1e-99
dispersed	Psote01G0068000.1	Pt01:8504995	Psote03G0160600.1	Pt03:32780502	0
dispersed	Psote01G0068100.1	Pt01:8514780	Psote01G0068500.1	Pt01:8535599	3e-27
dispersed	Psote01G0068200.1	Pt01:8515399	Psote02G0369600.1	Pt02:87185674	2e-25
dispersed	Psote01G0068300.1	Pt01:8527522	Psote09G0091400.1	Pt09:15569786	3e-26
dispersed	Psote01G0068400.1	Pt01:8532770	Psote05G0019400.1	Pt05:2748036	4e-61
dispersed	Psote01G0068500.1	Pt01:8535599	Psote05G0019400.1	Pt05:2748036	1e-57
dispersed	Psote01G0068600.1	Pt01:8552388	Psote04G0326500.1	Pt04:71895325	3e-45
dispersed	Psote01G0068700.1	Pt01:8586275	Psote06G0044200.1	Pt06:5510729	2e-107
dispersed	Psote01G0068800.1	Pt01:8638539	Psote04G0010400.1	Pt04:1846299	1e-163
dispersed	Psote01G0069000.1	Pt01:8692905	Psote05G0262600.1	Pt05:52882077	0
dispersed	Psote01G0069200.1	Pt01:8719148	Psote06G0047100.1	Pt06:5913300	0
dispersed	Psote01G0069400.1	Pt01:8754530	Psote03G0336200.1	Pt03:71566190	0
dispersed	Psote01G0069500.1	Pt01:8774402	Psote03G0036400.1	Pt03:6404008	1e-15
dispersed	Psote01G0069600.1	Pt01:8818910	Psote03G0381800.1	Pt03:79536103	2e-58
dispersed	Psote01G0069700.1	Pt01:8884908	Psote05G0283400.1	Pt05:57707709	0
dispersed	Psote01G0069800.1	Pt01:8896127	Psote04G0245100.1	Pt04:47570986	2e-11
dispersed	Psote01G0069900.1	Pt01:8929173	Psote03G0036100.1	Pt03:6335010	1e-131
dispersed	Psote01G0070000.1	Pt01:8937249	Psote07G0100500.1	Pt07:20035711	0
dispersed	Psote01G0070300.1	Pt01:8981449	Psote02G0312200.1	Pt02:78677932	1e-23
dispersed	Psote01G0070500.1	Pt01:8992292	Psote02G0120800.1	Pt02:36884349	4e-17
dispersed	Psote01G0071000.1	Pt01:9023735	Psote05G0351800.1	Pt05:71156620	2e-55
dispersed	Psote01G0071200.1	Pt01:9041594	Psote05G0061500.1	Pt05:8592396	0
dispersed	Psote01G0071400.1	Pt01:9151036	Psote01G0285900.1	Pt01:55432975	5e-77
dispersed	Psote01G0071700.1	Pt01:9206287	Psote04G0322600.1	Pt04:71380926	3e-43
dispersed	Psote01G0071800.1	Pt01:9263685	Psote01G0310000.1	Pt01:61547801	2e-106
dispersed	Psote01G0071900.1	Pt01:9282465	Psote03G0165700.1	Pt03:33569374	0
dispersed	Psote01G0072300.1	Pt01:9296805	Psote02G0004000.1	Pt02:8072479	0
dispersed	Psote01G0072700.1	Pt01:9325445	Psote06G0436400.1	Pt06:57260574	9e-41
dispersed	Psote01G0072800.1	Pt01:9326205	Psote06G0436400.1	Pt06:57260574	1e-92
dispersed	Psote01G0072900.1	Pt01:9352535	Psote06G0234400.1	Pt06:34873988	3e-45
dispersed	Psote01G0073300.1	Pt01:9397360	Psote04G0079500.1	Pt04:15580750	2e-73
dispersed	Psote01G0073400.1	Pt01:9407203	Psote09G0044800.1	Pt09:5921261	0
dispersed	Psote01G0073500.1	Pt01:9422400	Psote01G0164100.1	Pt01:25863468	6e-53
dispersed	Psote01G0073600.1	Pt01:9467374	Psote02G0340800.1	Pt02:82768741	3e-44
dispersed	Psote01G0073700.1	Pt01:9490055	Psote01G0089500.1	Pt01:12372547	9e-37
dispersed	Psote01G0074300.1	Pt01:9566590	Psote01G0296200.1	Pt01:57940113	5e-39
dispersed	Psote01G0074500.1	Pt01:9585978	Psote05G0351700.1	Pt05:71129619	6e-12
dispersed	Psote01G0075000.1	Pt01:9648438	Psote06G0111700.1	Pt06:15439284	2e-39
dispersed	Psote01G0075200.1	Pt01:9656436	Psote02G0255300.1	Pt02:70754051	3e-28
dispersed	Psote01G0075300.1	Pt01:9657452	Psote02G0293700.1	Pt02:75606001	1e-153
dispersed	Psote01G0075500.1	Pt01:9703369	Psote04G0079400.1	Pt04:15550192	2e-166
dispersed	Psote01G0075800.1	Pt01:9737821	Psote01G0138200.1	Pt01:19918128	1e-24
dispersed	Psote01G0076100.1	Pt01:9761272	Psote07G0070800.1	Pt07:13206026	4e-90
dispersed	Psote01G0076300.1	Pt01:9794579	Psote02G0343300.1	Pt02:83100134	2e-13
dispersed	Psote01G0076500.1	Pt01:9912998	Psote05G0167500.1	Pt05:32213557	3e-11
dispersed	Psote01G0076600.1	Pt01:9919246	Psote01G0304900.1	Pt01:60176572	0
dispersed	Psote01G0076700.1	Pt01:9961451	Psote06G0100800.1	Pt06:13626056	5e-35
dispersed	Psote01G0076800.1	Pt01:9976849	Psote03G0400300.1	Pt03:82059723	9e-16
dispersed	Psote01G0077200.1	Pt01:10032827	Psote03G0403700.1	Pt03:82587875	1e-81
dispersed	Psote01G0077500.1	Pt01:10062733	Psote09G0087600.1	Pt09:14878224	2e-132
dispersed	Psote01G0077900.1	Pt01:10132583	Psote05G0332100.1	Pt05:67014200	6e-81
dispersed	Psote01G0078000.1	Pt01:10163278	Psote02G0344600.1	Pt02:83329455	0
dispersed	Psote01G0078100.1	Pt01:10170891	Psote06G0121900.1	Pt06:17489189	3e-41
dispersed	Psote01G0078500.1	Pt01:10233155	Psote02G0087400.1	Pt02:29084699	1e-108
dispersed	Psote01G0078900.1	Pt01:10316373	Psote02G0001300.1	Pt02:7159777	6e-23
dispersed	Psote01G0079000.1	Pt01:10358185	Psote02G0217800.1	Pt02:61945443	0
dispersed	Psote01G0079100.1	Pt01:10384888	Psote01G0121400.1	Pt01:17232724	0
dispersed	Psote01G0079200.1	Pt01:10400693	Psote01G0121400.1	Pt01:17232724	7e-140
dispersed	Psote01G0079300.1	Pt01:10415615	Psote01G0297900.1	Pt01:58837914	2e-71
dispersed	Psote01G0079400.1	Pt01:10424613	Psote02G0069900.1	Pt02:23949568	9e-79
dispersed	Psote01G0079500.1	Pt01:10488476	Psote08G0003200.1	Pt08:506470	7e-21
dispersed	Psote01G0079700.1	Pt01:10490271	Psote03G0376300.1	Pt03:78481107	1e-63
dispersed	Psote01G0079800.1	Pt01:10533937	Psote08G0195800.1	Pt08:31508591	6e-73
dispersed	Psote01G0079900.1	Pt01:10536639	Psote04G0214600.1	Pt04:41785437	3e-73
dispersed	Psote01G0080000.1	Pt01:10551252	Psote04G0214600.1	Pt04:41785437	2e-96
dispersed	Psote01G0080200.1	Pt01:10585676	Psote05G0100100.1	Pt05:14826929	2e-78
dispersed	Psote01G0080300.1	Pt01:10618937	Psote08G0069100.1	Pt08:7719943	7e-69
dispersed	Psote01G0080400.1	Pt01:10632066	Psote04G0266300.1	Pt04:52139139	5e-37
dispersed	Psote01G0080500.1	Pt01:10666538	Psote04G0121600.1	Pt04:25629726	4e-161
dispersed	Psote01G0080900.1	Pt01:10745328	Psote03G0375500.1	Pt03:78344405	2e-25
dispersed	Psote01G0081000.1	Pt01:10783025	Psote02G0332600.1	Pt02:81782425	2e-29
dispersed	Psote01G0081100.1	Pt01:10790317	Psote07G0118800.1	Pt07:25703595	0
dispersed	Psote01G0081300.1	Pt01:10808933	Psote02G0176500.1	Pt02:48936023	0
dispersed	Psote01G0081400.1	Pt01:10820572	Psote08G0190600.1	Pt08:30813608	9e-150
dispersed	Psote01G0081500.1	Pt01:10837703	Psote03G0043900.1	Pt03:7399071	3e-14
dispersed	Psote01G0081700.1	Pt01:10866177	Psote03G0013900.1	Pt03:2553246	9e-18
dispersed	Psote01G0081800.1	Pt01:10882971	Psote06G0326100.1	Pt06:45400701	2e-75
dispersed	Psote01G0081900.1	Pt01:10920429	Psote03G0348700.1	Pt03:73670449	4e-27
dispersed	Psote01G0082000.1	Pt01:10930696	Psote04G0106100.1	Pt04:21531523	0
dispersed	Psote01G0082100.1	Pt01:10944935	Psote02G0368900.1	Pt02:87076749	0
dispersed	Psote01G0082200.1	Pt01:10959009	Psote05G0250600.1	Pt05:50343538	1e-20
dispersed	Psote01G0082300.1	Pt01:10990899	Psote03G0099600.1	Pt03:17985552	4e-38
dispersed	Psote01G0082400.1	Pt01:11007761	Psote02G0156400.1	Pt02:44301740	5e-97
dispersed	Psote01G0082700.1	Pt01:11062820	Psote03G0361600.1	Pt03:76022074	5e-14
dispersed	Psote01G0082900.1	Pt01:11096034	Psote04G0117600.1	Pt04:24558268	1e-46
dispersed	Psote01G0083100.1	Pt01:11099792	Psote05G0008600.1	Pt05:1506126	2e-68
dispersed	Psote01G0083300.1	Pt01:11121490	Psote08G0203000.1	Pt08:32330653	2e-40
dispersed	Psote01G0083400.1	Pt01:11135671	Psote02G0052300.1	Pt02:19565877	8e-78
dispersed	Psote01G0083500.1	Pt01:11154518	Psote06G0377500.1	Pt06:51287841	2e-17
dispersed	Psote01G0083600.1	Pt01:11158907	Psote09G0086700.1	Pt09:14759856	2e-46
dispersed	Psote01G0083700.1	Pt01:11190548	Psote05G0014300.1	Pt05:2142083	1e-32
dispersed	Psote01G0083900.1	Pt01:11228758	Psote02G0037400.1	Pt02:16221637	3e-30
dispersed	Psote01G0084100.1	Pt01:11249208	Psote03G0373100.1	Pt03:77930300	3e-121
dispersed	Psote01G0084200.1	Pt01:11290739	Psote04G0115200.1	Pt04:24087372	1e-90
dispersed	Psote01G0084400.1	Pt01:11349215	Psote01G0341600.1	Pt01:67902406	2e-40
dispersed	Psote01G0084500.1	Pt01:11376183	Psote04G0106100.1	Pt04:21531523	3e-36
dispersed	Psote01G0084800.1	Pt01:11451756	Psote04G0335800.1	Pt04:73711504	0
dispersed	Psote01G0084900.1	Pt01:11458812	Psote04G0151100.1	Pt04:30876453	1e-107
dispersed	Psote01G0085000.1	Pt01:11484892	Psote01G0318500.1	Pt01:63080276	2e-141
dispersed	Psote01G0085200.1	Pt01:11496608	Psote03G0400700.1	Pt03:82115552	9e-130
dispersed	Psote01G0085500.1	Pt01:11525523	Psote01G0089100.1	Pt01:12276515	0
dispersed	Psote01G0085600.1	Pt01:11568061	Psote03G0324700.1	Pt03:69922594	1e-10
dispersed	Psote01G0085700.1	Pt01:11611946	Psote03G0371400.1	Pt03:77694777	0
dispersed	Psote01G0085800.1	Pt01:11676070	Psote04G0209900.1	Pt04:40938400	4e-14
dispersed	Psote01G0085900.1	Pt01:11680410	Psote04G0111700.1	Pt04:22966124	0
dispersed	Psote01G0086000.1	Pt01:11697685	Psote03G0369700.1	Pt03:77367329	5e-86
dispersed	Psote01G0086100.1	Pt01:11711864	Psote03G0369800.1	Pt03:77377075	4e-54
dispersed	Psote01G0086300.1	Pt01:11768874	Psote03G0274900.1	Pt03:62028104	9e-53
dispersed	Psote01G0086400.1	Pt01:11776518	Psote01G0089100.1	Pt01:12276515	4e-18
dispersed	Psote01G0086500.1	Pt01:11812310	Psote01G0347300.1	Pt01:69287165	0
dispersed	Psote01G0086800.1	Pt01:11889151	Psote03G0370600.1	Pt03:77492583	1e-151
dispersed	Psote01G0086900.1	Pt01:11923396	Psote03G0370800.1	Pt03:77607844	6e-48
dispersed	Psote01G0087000.1	Pt01:11939467	Psote04G0221600.1	Pt04:42927780	3e-50
dispersed	Psote01G0087200.1	Pt01:11967101	Psote02G0318700.1	Pt02:79677150	8e-18
dispersed	Psote01G0087300.1	Pt01:11976427	Psote04G0110600.1	Pt04:22682736	3e-48
dispersed	Psote01G0087500.1	Pt01:11987795	Psote01G0216500.1	Pt01:41365358	2e-165
dispersed	Psote01G0087700.1	Pt01:12008911	Psote02G0334400.1	Pt02:82123690	2e-132
dispersed	Psote01G0088000.1	Pt01:12065017	Psote05G0350700.1	Pt05:71040230	4e-59
dispersed	Psote01G0088100.1	Pt01:12087222	Psote06G0135700.1	Pt06:22068068	2e-138
dispersed	Psote01G0088200.1	Pt01:12132130	Psote07G0224000.1	Pt07:42199521	2e-43
dispersed	Psote01G0088300.1	Pt01:12146380	Psote03G0369000.1	Pt03:77289295	0
dispersed	Psote01G0088400.1	Pt01:12167778	Psote03G0368900.1	Pt03:77263020	9e-56
dispersed	Psote01G0088500.1	Pt01:12208733	Psote03G0368900.1	Pt03:77263020	0
dispersed	Psote01G0088600.1	Pt01:12240393	Psote07G0097700.1	Pt07:19087719	0
dispersed	Psote01G0088700.1	Pt01:12245984	Psote06G0019400.1	Pt06:2220752	2e-71
dispersed	Psote01G0089100.1	Pt01:12276515	Psote01G0065300.1	Pt01:8262992	3e-22
dispersed	Psote01G0089200.1	Pt01:12296402	Psote05G0246000.1	Pt05:49454509	5e-28
dispersed	Psote01G0089300.1	Pt01:12298146	Psote05G0246000.1	Pt05:49454509	1e-29
dispersed	Psote01G0089400.1	Pt01:12327365	Psote03G0389900.1	Pt03:80677320	1e-108
dispersed	Psote01G0089500.1	Pt01:12372547	Psote04G0224600.1	Pt04:43545748	4e-103
dispersed	Psote01G0089600.1	Pt01:12385206	Psote06G0362800.1	Pt06:49788195	2e-89
dispersed	Psote01G0089700.1	Pt01:12405707	Psote04G0242600.1	Pt04:47095799	1e-127
dispersed	Psote01G0089800.1	Pt01:12429165	Psote03G0097500.1	Pt03:17571580	0
dispersed	Psote01G0090000.1	Pt01:12451922	Psote09G0084600.1	Pt09:14460374	4e-138
dispersed	Psote01G0090100.1	Pt01:12458267	Psote03G0079800.1	Pt03:14356380	1e-43
dispersed	Psote01G0090200.1	Pt01:12482468	Psote04G0150000.1	Pt04:30622769	5e-136
dispersed	Psote01G0090400.1	Pt01:12495574	Psote05G0350400.1	Pt05:70977052	5e-67
dispersed	Psote01G0090600.1	Pt01:12527362	Psote05G0349800.1	Pt05:70692007	6e-131
dispersed	Psote01G0091000.1	Pt01:12620178	Psote06G0455200.1	Pt06:59215914	9e-36
dispersed	Psote01G0091100.1	Pt01:12628341	Psote06G0304100.1	Pt06:42969731	3e-47
dispersed	Psote01G0091300.1	Pt01:12661475	Psote07G0059700.1	Pt07:10139557	6e-13
dispersed	Psote01G0091600.1	Pt01:12721999	Psote05G0236600.1	Pt05:47104604	1e-24
dispersed	Psote01G0091800.1	Pt01:12742751	Psote07G0165300.1	Pt07:33202390	2e-43
dispersed	Psote01G0091900.1	Pt01:12746991	Psote02G0162200.1	Pt02:45456902	1e-14
dispersed	Psote01G0092000.1	Pt01:12810405	Psote06G0103000.1	Pt06:14054413	4e-80
dispersed	Psote01G0092100.1	Pt01:12852301	Psote02G0040500.1	Pt02:16839169	7e-96
dispersed	Psote01G0092300.1	Pt01:12864874	Psote02G0009600.1	Pt02:9092713	3e-16
dispersed	Psote01G0092500.1	Pt01:12877278	Psote02G0000900.1	Pt02:7109741	7e-85
dispersed	Psote01G0092600.1	Pt01:12893443	Psote08G0205600.1	Pt08:32851597	0
dispersed	Psote01G0092700.1	Pt01:12933765	Psote03G0074100.1	Pt03:13427212	8e-150
dispersed	Psote01G0092800.1	Pt01:12954298	Psote04G0162100.1	Pt04:32652758	2e-17
dispersed	Psote01G0093000.1	Pt01:12977978	Psote08G0050200.1	Pt08:5554516	1e-21
dispersed	Psote01G0093200.1	Pt01:13014972	Psote07G0208000.1	Pt07:39708723	0
dispersed	Psote01G0093300.1	Pt01:13068019	Psote04G0148700.1	Pt04:30352777	3e-103
dispersed	Psote01G0093400.1	Pt01:13094353	Psote04G0148600.1	Pt04:30343096	6e-14
dispersed	Psote01G0093500.1	Pt01:13109646	Psote04G0008800.1	Pt04:1631395	9e-32
dispersed	Psote01G0093600.1	Pt01:13187345	Psote08G0203100.1	Pt08:32355480	1e-87
dispersed	Psote01G0093800.1	Pt01:13295055	Psote07G0193600.1	Pt07:37725187	2e-30
dispersed	Psote01G0094000.1	Pt01:13338040	Psote05G0237900.1	Pt05:47304008	2e-15
dispersed	Psote01G0094200.1	Pt01:13356379	Psote04G0204100.1	Pt04:39807995	0
dispersed	Psote01G0094400.1	Pt01:13372957	Psote03G0332600.1	Pt03:71020565	2e-11
dispersed	Psote01G0094800.1	Pt01:13397704	Psote07G0005600.1	Pt07:564667	0
dispersed	Psote01G0095100.1	Pt01:13414826	Psote04G0119300.1	Pt04:24827144	1e-22
dispersed	Psote01G0095200.1	Pt01:13453040	Psote06G0298000.1	Pt06:42042423	4e-50
dispersed	Psote01G0095400.1	Pt01:13482915	Psote03G0393900.1	Pt03:81257281	4e-97
dispersed	Psote01G0095800.1	Pt01:13520768	Psote04G0235800.1	Pt04:45594679	1e-114
dispersed	Psote01G0096100.1	Pt01:13543580	Psote03G0111300.1	Pt03:20888385	3e-15
dispersed	Psote01G0096300.1	Pt01:13563353	Psote02G0221900.1	Pt02:64203096	8e-35
dispersed	Psote01G0096500.1	Pt01:13579633	Psote03G0362000.1	Pt03:76077982	3e-50
dispersed	Psote01G0096600.1	Pt01:13584412	Psote03G0362000.1	Pt03:76077982	4e-98
dispersed	Psote01G0096700.1	Pt01:13586235	Psote03G0361800.1	Pt03:76046468	5e-149
dispersed	Psote01G0096800.1	Pt01:13610757	Psote06G0439100.1	Pt06:57581667	8e-112
dispersed	Psote01G0096900.1	Pt01:13631243	Psote07G0061100.1	Pt07:10488129	4e-26
dispersed	Psote01G0097000.1	Pt01:13662788	Psote02G0003800.1	Pt02:7979481	2e-111
dispersed	Psote01G0097100.1	Pt01:13673801	Psote03G0247200.1	Pt03:57767544	2e-26
dispersed	Psote01G0097200.1	Pt01:13676276	Psote06G0399400.1	Pt06:53638457	3e-30
dispersed	Psote01G0097300.1	Pt01:13686008	Psote05G0119800.1	Pt05:18299279	7e-54
dispersed	Psote01G0097400.1	Pt01:13709315	Psote08G0210200.1	Pt08:33515768	0
dispersed	Psote01G0097600.1	Pt01:13767725	Psote06G0002400.1	Pt06:373695	0
dispersed	Psote01G0097900.1	Pt01:13792631	Psote06G0186200.1	Pt06:29650951	1e-68
dispersed	Psote01G0098100.1	Pt01:13833880	Psote08G0113000.1	Pt08:14045655	2e-180
dispersed	Psote01G0098200.1	Pt01:13852846	Psote05G0197800.1	Pt05:39469494	1e-55
dispersed	Psote01G0098400.1	Pt01:13860372	Psote08G0087800.1	Pt08:10302674	6e-12
dispersed	Psote01G0098500.1	Pt01:13876590	Psote01G0311900.1	Pt01:61968724	3e-11
dispersed	Psote01G0098700.1	Pt01:13912037	Psote06G0265100.1	Pt06:38319955	4e-16
dispersed	Psote01G0098900.1	Pt01:13931309	Psote09G0145500.1	Pt09:24199999	6e-164
dispersed	Psote01G0099100.1	Pt01:13988508	Psote07G0094300.1	Pt07:18177330	0
dispersed	Psote01G0099200.1	Pt01:13996553	Psote08G0024400.1	Pt08:2628042	7e-116
dispersed	Psote01G0099400.1	Pt01:14020461	Psote01G0223100.1	Pt01:42586917	0
dispersed	Psote01G0099700.1	Pt01:14109416	Psote07G0177200.1	Pt07:34824282	1e-43
dispersed	Psote01G0100100.1	Pt01:14166677	Psote02G0305100.1	Pt02:77437934	4e-42
dispersed	Psote01G0100200.1	Pt01:14178614	Psote01G0127000.1	Pt01:18147867	3e-64
dispersed	Psote01G0100300.1	Pt01:14207324	Psote05G0294000.1	Pt05:59966891	4e-110
dispersed	Psote01G0100400.1	Pt01:14225307	Psote04G0071600.1	Pt04:13602399	1e-22
dispersed	Psote01G0100900.1	Pt01:14257564	Psote03G0358500.1	Pt03:75414726	7e-117
dispersed	Psote01G0101100.1	Pt01:14275733	Psote06G0369100.1	Pt06:50514858	1e-58
dispersed	Psote01G0101200.1	Pt01:14298238	Psote03G0357300.1	Pt03:75203853	8e-35
dispersed	Psote01G0101400.1	Pt01:14312664	Psote01G0130400.1	Pt01:18589986	4e-25
dispersed	Psote01G0101500.1	Pt01:14321071	Psote03G0357300.1	Pt03:75203853	2e-16
dispersed	Psote01G0101700.1	Pt01:14360307	Psote01G0433100.1	Pt01:90251271	3e-80
dispersed	Psote01G0101900.1	Pt01:14391383	Psote03G0239900.1	Pt03:55956281	4e-11
dispersed	Psote01G0102100.1	Pt01:14431085	Psote03G0142500.1	Pt03:28062487	7e-16
dispersed	Psote01G0102200.1	Pt01:14441382	Psote03G0357800.1	Pt03:75310119	6e-78
dispersed	Psote01G0102300.1	Pt01:14448550	Psote02G0153500.1	Pt02:43792703	3e-14
dispersed	Psote01G0102500.1	Pt01:14452255	Psote08G0093200.1	Pt08:10964080	2e-50
dispersed	Psote01G0102700.1	Pt01:14457613	Psote08G0093200.1	Pt08:10964080	2e-48
dispersed	Psote01G0102800.1	Pt01:14462544	Psote01G0280500.1	Pt01:54035119	2e-121
dispersed	Psote01G0102900.1	Pt01:14473004	Psote04G0260100.1	Pt04:50663650	2e-18
dispersed	Psote01G0103000.1	Pt01:14479260	Psote07G0040700.1	Pt07:6109184	6e-153
dispersed	Psote01G0103100.1	Pt01:14492264	Psote08G0053100.1	Pt08:5809155	3e-47
dispersed	Psote01G0103200.1	Pt01:14533403	Psote01G0133500.1	Pt01:19086053	0
dispersed	Psote01G0103300.1	Pt01:14560223	Psote06G0059300.1	Pt06:7652443	2e-34
dispersed	Psote01G0103400.1	Pt01:14569162	Psote03G0356800.1	Pt03:75042668	4e-35
dispersed	Psote01G0103500.1	Pt01:14608268	Psote01G0138500.1	Pt01:20030655	3e-28
dispersed	Psote01G0103600.1	Pt01:14609521	Psote03G0019700.1	Pt03:3716577	2e-13
dispersed	Psote01G0103800.1	Pt01:14630292	Psote02G0082100.1	Pt02:27355329	3e-72
dispersed	Psote01G0103900.1	Pt01:14644682	Psote02G0028700.1	Pt02:14205998	3e-161
dispersed	Psote01G0104400.1	Pt01:14699750	Psote02G0028700.1	Pt02:14205998	0
dispersed	Psote01G0104600.1	Pt01:14708248	Psote01G0105100.1	Pt01:14784743	5e-67
dispersed	Psote01G0104700.1	Pt01:14738790	Psote01G0129600.1	Pt01:18468944	4e-96
dispersed	Psote01G0104800.1	Pt01:14746292	Psote04G0182200.1	Pt04:35763373	5e-25
dispersed	Psote01G0104900.1	Pt01:14760318	Psote03G0356200.1	Pt03:74859980	1e-83
dispersed	Psote01G0105100.1	Pt01:14784743	Psote03G0356200.1	Pt03:74859980	2e-81
dispersed	Psote01G0105200.1	Pt01:14834274	Psote01G0104600.1	Pt01:14708248	3e-53
dispersed	Psote01G0105400.1	Pt01:14866805	Psote03G0356300.1	Pt03:74878124	4e-61
dispersed	Psote01G0105500.1	Pt01:14909558	Psote02G0072800.1	Pt02:24743374	3e-40
dispersed	Psote01G0105700.1	Pt01:14958508	Psote09G0145100.1	Pt09:24173697	7e-60
dispersed	Psote01G0105800.1	Pt01:14972378	Psote03G0337600.1	Pt03:71840415	3e-76
dispersed	Psote01G0105900.1	Pt01:14994705	Psote01G0138900.1	Pt01:20142912	0
dispersed	Psote01G0106100.1	Pt01:15018407	Psote03G0337400.1	Pt03:71803282	9e-18
dispersed	Psote01G0106200.1	Pt01:15045405	Psote03G0337300.1	Pt03:71777247	8e-60
dispersed	Psote01G0106400.1	Pt01:15077494	Psote03G0148000.1	Pt03:29122272	7e-14
dispersed	Psote01G0106700.1	Pt01:15111135	Psote02G0201000.1	Pt02:58286500	0
dispersed	Psote01G0106800.1	Pt01:15115429	Psote02G0216800.1	Pt02:61742881	2e-23
dispersed	Psote01G0107200.1	Pt01:15152197	Psote09G0021000.1	Pt09:2693894	1e-163
dispersed	Psote01G0107600.1	Pt01:15200363	Psote01G0334200.1	Pt01:66171846	2e-127
dispersed	Psote01G0107700.1	Pt01:15211344	Psote02G0326200.1	Pt02:80855479	8e-59
dispersed	Psote01G0108100.1	Pt01:15244873	Psote02G0257200.1	Pt02:70926492	7e-21
dispersed	Psote01G0108200.1	Pt01:15282011	Psote05G0345400.1	Pt05:69510540	0
dispersed	Psote01G0108300.1	Pt01:15331373	Psote05G0054100.1	Pt05:7615556	9e-148
dispersed	Psote01G0108500.1	Pt01:15422092	Psote09G0131800.1	Pt09:22052717	1e-93
dispersed	Psote01G0108800.1	Pt01:15443638	Psote07G0014300.1	Pt07:2043734	8e-93
dispersed	Psote01G0108900.1	Pt01:15463856	Psote03G0242300.1	Pt03:56676099	4e-88
dispersed	Psote01G0109200.1	Pt01:15544422	Psote02G0084300.1	Pt02:28275934	2e-31
dispersed	Psote01G0109300.1	Pt01:15566021	Psote01G0047700.1	Pt01:5869423	2e-161
dispersed	Psote01G0109400.1	Pt01:15584707	Psote04G0175800.1	Pt04:34926201	9e-68
dispersed	Psote01G0109500.1	Pt01:15594405	Psote08G0208200.1	Pt08:33276937	3e-73
dispersed	Psote01G0109600.1	Pt01:15613774	Psote03G0151100.1	Pt03:30624869	7e-49
dispersed	Psote01G0109800.1	Pt01:15627161	Psote03G0333800.1	Pt03:71214710	0
dispersed	Psote01G0109900.1	Pt01:15633963	Psote08G0076900.1	Pt08:8670037	1e-20
dispersed	Psote01G0110200.1	Pt01:15656127	Psote03G0297000.1	Pt03:64969724	2e-12
dispersed	Psote01G0110500.1	Pt01:15683340	Psote04G0298500.1	Pt04:67644187	3e-31
dispersed	Psote01G0110800.1	Pt01:15689224	Psote07G0145900.1	Pt07:30571478	3e-16
dispersed	Psote01G0111000.1	Pt01:15719612	Psote01G0143200.1	Pt01:20946170	1e-48
dispersed	Psote01G0111300.1	Pt01:15789823	Psote06G0226000.1	Pt06:34025194	9e-59
dispersed	Psote01G0111500.1	Pt01:15816071	Psote02G0234300.1	Pt02:66349112	1e-17
dispersed	Psote01G0111900.1	Pt01:15856118	Psote02G0140400.1	Pt02:41329205	0
dispersed	Psote01G0112000.1	Pt01:15876308	Psote07G0003800.1	Pt07:383903	6e-134
dispersed	Psote01G0112200.1	Pt01:15901195	Psote05G0330400.1	Pt05:66739418	2e-102
dispersed	Psote01G0112300.1	Pt01:15921762	Psote03G0330600.1	Pt03:70836131	0
dispersed	Psote01G0112400.1	Pt01:15927161	Psote03G0351000.1	Pt03:74051367	6e-14
dispersed	Psote01G0112500.1	Pt01:15932947	Psote06G0122600.1	Pt06:17698315	3e-154
dispersed	Psote01G0112600.1	Pt01:15957890	Psote01G0238100.1	Pt01:44966199	1e-36
dispersed	Psote01G0112700.1	Pt01:16003159	Psote03G0350700.1	Pt03:73984701	2e-33
dispersed	Psote01G0112900.1	Pt01:16024770	Psote03G0054700.1	Pt03:9450720	1e-72
dispersed	Psote01G0113000.1	Pt01:16037724	Psote03G0328900.1	Pt03:70636481	2e-47
dispersed	Psote01G0113200.1	Pt01:16076513	Psote05G0040600.1	Pt05:5904749	2e-137
dispersed	Psote01G0113500.1	Pt01:16083098	Psote06G0284600.1	Pt06:40557673	5e-43
dispersed	Psote01G0113700.1	Pt01:16089108	Psote01G0283000.1	Pt01:54628452	1e-63
dispersed	Psote01G0114100.1	Pt01:16130748	Psote03G0281600.1	Pt03:62660320	0
dispersed	Psote01G0114200.1	Pt01:16136074	Psote01G0430700.1	Pt01:89689102	7e-15
dispersed	Psote01G0114500.1	Pt01:16156369	Psote01G0256300.1	Pt01:49609755	7e-44
dispersed	Psote01G0114600.1	Pt01:16177296	Psote03G0328000.1	Pt03:70481384	3e-140
dispersed	Psote01G0114700.1	Pt01:16192437	Psote03G0018500.1	Pt03:3525578	1e-58
dispersed	Psote01G0114800.1	Pt01:16248302	Psote02G0213000.1	Pt02:60965030	3e-38
dispersed	Psote01G0114900.1	Pt01:16259573	Psote03G0011200.1	Pt03:2024296	4e-13
dispersed	Psote01G0115300.1	Pt01:16279091	Psote03G0000200.1	Pt03:24966	5e-11
dispersed	Psote01G0115400.1	Pt01:16292455	Psote01G0161000.1	Pt01:25153598	0
dispersed	Psote01G0115500.1	Pt01:16322931	Psote07G0043000.1	Pt07:6581313	8e-35
dispersed	Psote01G0115600.1	Pt01:16397032	Psote06G0112500.1	Pt06:15657975	4e-171
dispersed	Psote01G0115900.1	Pt01:16409358	Psote03G0021800.1	Pt03:4117869	4e-57
dispersed	Psote01G0116100.1	Pt01:16428395	Psote06G0422700.1	Pt06:55905862	9e-36
dispersed	Psote01G0116200.1	Pt01:16451880	Psote01G0275300.1	Pt01:52903084	0
dispersed	Psote01G0116300.1	Pt01:16474892	Psote09G0162900.1	Pt09:26877412	2e-96
dispersed	Psote01G0116400.1	Pt01:16498448	Psote04G0207900.1	Pt04:40555021	3e-107
dispersed	Psote01G0116500.1	Pt01:16507077	Psote03G0348600.1	Pt03:73660135	0
dispersed	Psote01G0116700.1	Pt01:16545515	Psote02G0231600.1	Pt02:65882603	2e-25
dispersed	Psote01G0116800.1	Pt01:16569256	Psote03G0379300.1	Pt03:78987283	4e-139
dispersed	Psote01G0116900.1	Pt01:16592052	Psote01G0117100.1	Pt01:16645022	2e-157
dispersed	Psote01G0117000.1	Pt01:16628247	Psote08G0084500.1	Pt08:9802513	0
dispersed	Psote01G0117100.1	Pt01:16645022	Psote01G0117500.1	Pt01:16718617	2e-126
dispersed	Psote01G0117200.1	Pt01:16655031	Psote05G0070900.1	Pt05:9914183	4e-22
dispersed	Psote01G0117300.1	Pt01:16671201	Psote01G0117500.1	Pt01:16718617	2e-36
dispersed	Psote01G0117400.1	Pt01:16696792	Psote09G0125600.1	Pt09:21143356	1e-19
dispersed	Psote01G0117500.1	Pt01:16718617	Psote01G0117000.1	Pt01:16628247	2e-119
dispersed	Psote01G0117600.1	Pt01:16752338	Psote08G0084500.1	Pt08:9802513	1e-175
dispersed	Psote01G0117700.1	Pt01:16768187	Psote05G0256300.1	Pt05:51532392	2e-50
dispersed	Psote01G0118000.1	Pt01:16791276	Psote03G0343600.1	Pt03:72962336	6e-84
dispersed	Psote01G0118100.1	Pt01:16799942	Psote01G0264200.1	Pt01:51005268	4e-66
dispersed	Psote01G0118200.1	Pt01:16809536	Psote03G0321800.1	Pt03:69600941	4e-122
dispersed	Psote01G0118400.1	Pt01:16815949	Psote04G0246700.1	Pt04:47850055	2e-140
dispersed	Psote01G0118500.1	Pt01:16828094	Psote01G0037900.1	Pt01:4610145	8e-100
dispersed	Psote01G0118600.1	Pt01:16853796	Psote03G0171900.1	Pt03:34890524	7e-22
dispersed	Psote01G0118700.1	Pt01:16859788	Psote01G0120600.1	Pt01:17124338	2e-98
dispersed	Psote01G0118800.1	Pt01:16870052	Psote03G0325700.1	Pt03:70171898	2e-88
dispersed	Psote01G0119000.1	Pt01:16895024	Psote08G0026900.1	Pt08:2891472	3e-25
dispersed	Psote01G0119100.1	Pt01:16905624	Psote02G0362800.1	Pt02:86089767	3e-22
dispersed	Psote01G0119200.1	Pt01:16914665	Psote03G0103100.1	Pt03:19083372	6e-25
dispersed	Psote01G0119300.1	Pt01:16965082	Psote02G0374200.1	Pt02:88248063	1e-52
dispersed	Psote01G0119500.1	Pt01:16977500	Psote06G0343900.1	Pt06:47534114	4e-73
dispersed	Psote01G0119600.1	Pt01:17008100	Psote05G0116800.1	Pt05:17754778	3e-27
dispersed	Psote01G0119700.1	Pt01:17014681	Psote02G0276300.1	Pt02:73079415	1e-77
dispersed	Psote01G0119900.1	Pt01:17034883	Psote03G0164600.1	Pt03:33318022	4e-147
dispersed	Psote01G0120000.1	Pt01:17061870	Psote01G0150300.1	Pt01:22699772	3e-16
dispersed	Psote01G0120300.1	Pt01:17084417	Psote03G0165000.1	Pt03:33399620	5e-57
dispersed	Psote01G0120400.1	Pt01:17110057	Psote09G0161900.1	Pt09:26769570	5e-30
dispersed	Psote01G0120600.1	Pt01:17124338	Psote01G0328700.1	Pt01:65398161	0
dispersed	Psote01G0120700.1	Pt01:17126311	Psote01G0121000.1	Pt01:17146513	3e-25
dispersed	Psote01G0120800.1	Pt01:17127216	Psote01G0121000.1	Pt01:17146513	4e-29
dispersed	Psote01G0120900.1	Pt01:17145256	Psote03G0202800.1	Pt03:42658703	5e-17
dispersed	Psote01G0121000.1	Pt01:17146513	Psote03G0202800.1	Pt03:42658703	7e-18
dispersed	Psote01G0121300.1	Pt01:17220506	Psote02G0212500.1	Pt02:60815728	2e-20
dispersed	Psote01G0121400.1	Pt01:17232724	Psote01G0124300.1	Pt01:17719787	2e-164
dispersed	Psote01G0121800.1	Pt01:17254276	Psote01G0152100.1	Pt01:22923821	0
dispersed	Psote01G0121900.1	Pt01:17377200	Psote06G0045800.1	Pt06:5742410	3e-45
dispersed	Psote01G0122000.1	Pt01:17389874	Psote06G0424700.1	Pt06:56110856	3e-17
dispersed	Psote01G0122100.1	Pt01:17392252	Psote08G0174800.1	Pt08:28245028	1e-44
dispersed	Psote01G0122200.1	Pt01:17393405	Psote03G0345000.1	Pt03:73136526	0
dispersed	Psote01G0122400.1	Pt01:17424728	Psote03G0120300.1	Pt03:22843070	5e-50
dispersed	Psote01G0122500.1	Pt01:17478000	Psote02G0198500.1	Pt02:57463448	2e-60
dispersed	Psote01G0123100.1	Pt01:17552164	Psote01G0124700.1	Pt01:17793838	2e-155
dispersed	Psote01G0123200.1	Pt01:17575109	Psote02G0131500.1	Pt02:38923319	1e-145
dispersed	Psote01G0123400.1	Pt01:17583409	Psote05G0318000.1	Pt05:64366743	0
dispersed	Psote01G0123500.1	Pt01:17610479	Psote06G0101200.1	Pt06:13674169	0
dispersed	Psote01G0123600.1	Pt01:17638464	Psote04G0036200.1	Pt04:6453251	0
dispersed	Psote01G0123800.1	Pt01:17657991	Psote03G0121400.1	Pt03:23132710	5e-49
dispersed	Psote01G0123900.1	Pt01:17668627	Psote02G0228800.1	Pt02:65339896	2e-23
dispersed	Psote01G0124000.1	Pt01:17673133	Psote01G0436400.1	Pt01:91336780	4e-29
dispersed	Psote01G0124100.1	Pt01:17681527	Psote03G0092300.1	Pt03:16751514	7e-52
dispersed	Psote01G0124200.1	Pt01:17707984	Psote01G0124700.1	Pt01:17793838	0
dispersed	Psote01G0124300.1	Pt01:17719787	Psote01G0124600.1	Pt01:17785271	3e-95
dispersed	Psote01G0124500.1	Pt01:17758843	Psote01G0159500.1	Pt01:24792205	2e-158
dispersed	Psote01G0124600.1	Pt01:17785271	Psote01G0120600.1	Pt01:17124338	2e-61
dispersed	Psote01G0124700.1	Pt01:17793838	Psote01G0124300.1	Pt01:17719787	8e-151
dispersed	Psote01G0124900.1	Pt01:17824624	Psote01G0061500.1	Pt01:7695219	4e-13
dispersed	Psote01G0125000.1	Pt01:17829728	Psote01G0159500.1	Pt01:24792205	2e-148
dispersed	Psote01G0125100.1	Pt01:17882641	Psote05G0250800.1	Pt05:50399276	0
dispersed	Psote01G0125500.1	Pt01:17949975	Psote03G0145700.1	Pt03:28572775	0
dispersed	Psote01G0125900.1	Pt01:17992852	Psote05G0034300.1	Pt05:4783574	0
dispersed	Psote01G0126000.1	Pt01:18029088	Psote09G0090000.1	Pt09:15372067	5e-70
dispersed	Psote01G0126100.1	Pt01:18043913	Psote03G0403500.1	Pt03:82574853	2e-29
dispersed	Psote01G0126200.1	Pt01:18062463	Psote05G0204600.1	Pt05:40595464	1e-32
dispersed	Psote01G0126300.1	Pt01:18067004	Psote01G0377300.1	Pt01:75742525	5e-49
dispersed	Psote01G0126400.1	Pt01:18070816	Psote03G0337200.1	Pt03:71773153	3e-122
dispersed	Psote01G0126600.1	Pt01:18099915	Psote08G0109400.1	Pt08:13449953	2e-15
dispersed	Psote01G0126700.1	Pt01:18110372	Psote01G0113000.1	Pt01:16037724	9e-34
dispersed	Psote01G0126800.1	Pt01:18116326	Psote04G0303500.1	Pt04:68448198	2e-174
dispersed	Psote01G0126900.1	Pt01:18135986	Psote04G0057800.1	Pt04:10614871	0
dispersed	Psote01G0127000.1	Pt01:18147867	Psote08G0021900.1	Pt08:2407618	2e-46
dispersed	Psote01G0127300.1	Pt01:18159322	Psote07G0234800.1	Pt07:43815357	0
dispersed	Psote01G0127400.1	Pt01:18171495	Psote07G0015700.1	Pt07:2179192	1e-97
dispersed	Psote01G0127600.1	Pt01:18201433	Psote01G0175000.1	Pt01:27628847	7e-22
dispersed	Psote01G0127800.1	Pt01:18239354	Psote01G0298400.1	Pt01:58879005	9e-16
dispersed	Psote01G0127900.1	Pt01:18240200	Psote01G0411200.1	Pt01:85163449	5e-39
dispersed	Psote01G0128100.1	Pt01:18287977	Psote09G0031700.1	Pt09:4171591	4e-36
dispersed	Psote01G0128200.1	Pt01:18294176	Psote04G0331400.1	Pt04:72866092	2e-44
dispersed	Psote01G0128400.1	Pt01:18301532	Psote02G0278700.1	Pt02:73429659	1e-45
dispersed	Psote01G0128500.1	Pt01:18310105	Psote02G0278900.1	Pt02:73434873	0
dispersed	Psote01G0128600.1	Pt01:18326736	Psote03G0157700.1	Pt03:32099135	1e-12
dispersed	Psote01G0128700.1	Pt01:18335396	Psote01G0102800.1	Pt01:14462544	0
dispersed	Psote01G0128800.1	Pt01:18354269	Psote08G0206200.1	Pt08:32935644	3e-69
dispersed	Psote01G0128900.1	Pt01:18363767	Psote04G0261200.1	Pt04:50855660	5e-78
dispersed	Psote01G0129000.1	Pt01:18380015	Psote03G0143200.1	Pt03:28095958	2e-153
dispersed	Psote01G0129100.1	Pt01:18422983	Psote08G0006900.1	Pt08:875334	4e-172
dispersed	Psote01G0129300.1	Pt01:18432656	Psote01G0145800.1	Pt01:21566537	3e-80
dispersed	Psote01G0129400.1	Pt01:18435012	Psote01G0145800.1	Pt01:21566537	1e-20
dispersed	Psote01G0129500.1	Pt01:18453467	Psote01G0130200.1	Pt01:18541683	4e-15
dispersed	Psote01G0129600.1	Pt01:18468944	Psote03G0356300.1	Pt03:74878124	8e-72
dispersed	Psote01G0129700.1	Pt01:18470823	Psote01G0104700.1	Pt01:14738790	4e-80
dispersed	Psote01G0129900.1	Pt01:18495597	Psote01G0138700.1	Pt01:20084933	5e-70
dispersed	Psote01G0130000.1	Pt01:18517705	Psote01G0130400.1	Pt01:18589986	6e-82
dispersed	Psote01G0130100.1	Pt01:18532516	Psote01G0137900.1	Pt01:19871126	0
dispersed	Psote01G0130200.1	Pt01:18541683	Psote01G0130400.1	Pt01:18589986	2e-98
dispersed	Psote01G0130500.1	Pt01:18614990	Psote03G0340100.1	Pt03:72441543	0
dispersed	Psote01G0130700.1	Pt01:18651214	Psote05G0260100.1	Pt05:52238193	9e-31
dispersed	Psote01G0130800.1	Pt01:18662919	Psote03G0167700.1	Pt03:33895784	0
dispersed	Psote01G0130900.1	Pt01:18675751	Psote03G0244700.1	Pt03:57168769	0
dispersed	Psote01G0131200.1	Pt01:18702728	Psote03G0144200.1	Pt03:28236771	9e-47
dispersed	Psote01G0131300.1	Pt01:18725592	Psote01G0131600.1	Pt01:18772131	5e-94
dispersed	Psote01G0131400.1	Pt01:18726837	Psote01G0132100.1	Pt01:18833696	1e-14
dispersed	Psote01G0131500.1	Pt01:18749084	Psote01G0131800.1	Pt01:18793526	0
dispersed	Psote01G0131600.1	Pt01:18772131	Psote01G0134800.1	Pt01:19272660	2e-180
dispersed	Psote01G0131700.1	Pt01:18772186	Psote01G0134900.1	Pt01:19276509	8e-19
dispersed	Psote01G0131800.1	Pt01:18793526	Psote01G0131300.1	Pt01:18725592	6e-62
dispersed	Psote01G0131900.1	Pt01:18830340	Psote01G0132600.1	Pt01:18880513	1e-164
dispersed	Psote01G0132000.1	Pt01:18832484	Psote01G0134800.1	Pt01:19272660	0
dispersed	Psote01G0132100.1	Pt01:18833696	Psote01G0134900.1	Pt01:19276509	1e-34
dispersed	Psote01G0132200.1	Pt01:18859238	Psote01G0131600.1	Pt01:18772131	2e-20
dispersed	Psote01G0132400.1	Pt01:18864854	Psote01G0132000.1	Pt01:18832484	4e-112
dispersed	Psote01G0132500.1	Pt01:18880371	Psote01G0134900.1	Pt01:19276509	2e-21
dispersed	Psote01G0132600.1	Pt01:18880513	Psote01G0132000.1	Pt01:18832484	0
dispersed	Psote01G0132800.1	Pt01:18909704	Psote01G0132000.1	Pt01:18832484	0
dispersed	Psote01G0132900.1	Pt01:18921961	Psote04G0191400.1	Pt04:37223333	1e-163
dispersed	Psote01G0133000.1	Pt01:18941131	Psote01G0132000.1	Pt01:18832484	0
dispersed	Psote01G0133200.1	Pt01:18985895	Psote01G0132000.1	Pt01:18832484	0
dispersed	Psote01G0133300.1	Pt01:19006098	Psote01G0132000.1	Pt01:18832484	0
dispersed	Psote01G0133400.1	Pt01:19028005	Psote01G0132000.1	Pt01:18832484	0
dispersed	Psote01G0133500.1	Pt01:19086053	Psote03G0356900.1	Pt03:75092981	0
dispersed	Psote01G0133600.1	Pt01:19110598	Psote04G0125200.1	Pt04:26169702	2e-51
dispersed	Psote01G0133800.1	Pt01:19122871	Psote01G0134300.1	Pt01:19241890	6e-41
dispersed	Psote01G0133900.1	Pt01:19187853	Psote02G0280100.1	Pt02:73574479	2e-92
dispersed	Psote01G0134000.1	Pt01:19197733	Psote03G0144400.1	Pt03:28296854	2e-95
dispersed	Psote01G0134100.1	Pt01:19219829	Psote01G0134700.1	Pt01:19263946	2e-15
dispersed	Psote01G0134200.1	Pt01:19229720	Psote03G0144400.1	Pt03:28296854	5e-112
dispersed	Psote01G0134300.1	Pt01:19241890	Psote03G0144400.1	Pt03:28296854	2e-98
dispersed	Psote01G0134500.1	Pt01:19248050	Psote01G0145800.1	Pt01:21566537	4e-51
dispersed	Psote01G0134600.1	Pt01:19259075	Psote02G0280200.1	Pt02:73588103	9e-20
dispersed	Psote01G0134700.1	Pt01:19263946	Psote01G0145800.1	Pt01:21566537	2e-26
dispersed	Psote01G0134800.1	Pt01:19272660	Psote03G0249100.1	Pt03:58329341	0
dispersed	Psote01G0135100.1	Pt01:19345091	Psote01G0135800.1	Pt01:19491170	0
dispersed	Psote01G0135200.1	Pt01:19371184	Psote01G0156700.1	Pt01:24202525	0
dispersed	Psote01G0135400.1	Pt01:19376258	Psote01G0135700.1	Pt01:19455464	7e-21
dispersed	Psote01G0135500.1	Pt01:19404696	Psote01G0134800.1	Pt01:19272660	8e-19
dispersed	Psote01G0135600.1	Pt01:19446255	Psote01G0135800.1	Pt01:19491170	0
dispersed	Psote01G0135700.1	Pt01:19455464	Psote03G0249200.1	Pt03:58371112	7e-34
dispersed	Psote01G0135900.1	Pt01:19515873	Psote01G0135200.1	Pt01:19371184	0
dispersed	Psote01G0136000.1	Pt01:19537360	Psote01G0143100.1	Pt01:20930197	0
dispersed	Psote01G0136100.1	Pt01:19547744	Psote03G0182300.1	Pt03:37014639	2e-62
dispersed	Psote01G0136200.1	Pt01:19555351	Psote01G0133400.1	Pt01:19028005	0
dispersed	Psote01G0136400.1	Pt01:19585562	Psote03G0249100.1	Pt03:58329341	0
dispersed	Psote01G0136700.1	Pt01:19650016	Psote09G0066300.1	Pt09:10404499	2e-77
dispersed	Psote01G0136800.1	Pt01:19660428	Psote01G0143100.1	Pt01:20930197	1e-72
dispersed	Psote01G0137100.1	Pt01:19696563	Psote03G0249200.1	Pt03:58371112	3e-16
dispersed	Psote01G0137300.1	Pt01:19744748	Psote01G0202000.1	Pt01:37401511	7e-14
dispersed	Psote01G0137400.1	Pt01:19761249	Psote01G0138100.1	Pt01:19897460	0
dispersed	Psote01G0137600.1	Pt01:19802129	Psote01G0138700.1	Pt01:20084933	3e-20
dispersed	Psote01G0137700.1	Pt01:19816080	Psote01G0138100.1	Pt01:19897460	0
dispersed	Psote01G0137800.1	Pt01:19855918	Psote01G0138700.1	Pt01:20084933	5e-88
dispersed	Psote01G0137900.1	Pt01:19871126	Psote01G0137400.1	Pt01:19761249	0
dispersed	Psote01G0138000.1	Pt01:19892851	Psote03G0312800.1	Pt03:68118046	4e-21
dispersed	Psote01G0138100.1	Pt01:19897460	Psote03G0249100.1	Pt03:58329341	0
dispersed	Psote01G0138300.1	Pt01:19923237	Psote03G0249100.1	Pt03:58329341	0
dispersed	Psote01G0138400.1	Pt01:19976425	Psote06G0320900.1	Pt06:44832663	3e-24
dispersed	Psote01G0138600.1	Pt01:20059709	Psote04G0194100.1	Pt04:37766060	2e-15
dispersed	Psote01G0138700.1	Pt01:20084933	Psote01G0202000.1	Pt01:37401511	7e-36
dispersed	Psote01G0138800.1	Pt01:20104356	Psote01G0164900.1	Pt01:26011098	4e-14
dispersed	Psote01G0138900.1	Pt01:20142912	Psote03G0355000.1	Pt03:74679199	0
dispersed	Psote01G0139000.1	Pt01:20157832	Psote03G0087900.1	Pt03:15796288	1e-114
dispersed	Psote01G0139100.1	Pt01:20158916	Psote09G0099800.1	Pt09:16671086	2e-23
dispersed	Psote01G0139200.1	Pt01:20170826	Psote04G0015800.1	Pt04:2658406	7e-156
dispersed	Psote01G0139300.1	Pt01:20179066	Psote01G0438200.1	Pt01:91666111	4e-75
dispersed	Psote01G0139400.1	Pt01:20202429	Psote03G0301800.1	Pt03:66084214	5e-48
dispersed	Psote01G0139700.1	Pt01:20216300	Psote09G0136000.1	Pt09:22535872	8e-68
dispersed	Psote01G0140000.1	Pt01:20264736	Psote08G0128500.1	Pt08:16828354	7e-32
dispersed	Psote01G0140200.1	Pt01:20289978	Psote07G0053700.1	Pt07:8830747	1e-13
dispersed	Psote01G0140500.1	Pt01:20315004	Psote08G0204700.1	Pt08:32645235	1e-86
dispersed	Psote01G0140600.1	Pt01:20337995	Psote02G0360500.1	Pt02:85771893	2e-12
dispersed	Psote01G0140800.1	Pt01:20394679	Psote06G0261000.1	Pt06:37879103	0
dispersed	Psote01G0141000.1	Pt01:20455667	Psote03G0091300.1	Pt03:16588850	8e-76
dispersed	Psote01G0141200.1	Pt01:20495078	Psote09G0012100.1	Pt09:1404868	1e-20
dispersed	Psote01G0141300.1	Pt01:20524135	Psote03G0149100.1	Pt03:29383778	6e-92
dispersed	Psote01G0141500.1	Pt01:20578135	Psote08G0120100.1	Pt08:15325702	5e-78
dispersed	Psote01G0141600.1	Pt01:20598154	Psote01G0322800.1	Pt01:64071830	0
dispersed	Psote01G0141700.1	Pt01:20635694	Psote03G0302600.1	Pt03:66377095	1e-13
dispersed	Psote01G0141800.1	Pt01:20639933	Psote04G0086100.1	Pt04:17056668	2e-15
dispersed	Psote01G0142000.1	Pt01:20659870	Psote01G0402100.1	Pt01:82104314	3e-44
dispersed	Psote01G0142100.1	Pt01:20716380	Psote06G0143900.1	Pt06:24485717	4e-150
dispersed	Psote01G0142200.1	Pt01:20726002	Psote04G0101200.1	Pt04:20640631	2e-28
dispersed	Psote01G0142300.1	Pt01:20729898	Psote02G0286400.1	Pt02:74558686	4e-115
dispersed	Psote01G0142400.1	Pt01:20746956	Psote02G0259300.1	Pt02:71124140	4e-89
dispersed	Psote01G0142700.1	Pt01:20784025	Psote07G0016000.1	Pt07:2220849	3e-76
dispersed	Psote01G0142800.1	Pt01:20799773	Psote04G0186800.1	Pt04:36441467	7e-94
dispersed	Psote01G0143000.1	Pt01:20848376	Psote07G0094300.1	Pt07:18177330	9e-94
dispersed	Psote01G0143100.1	Pt01:20930197	Psote01G0138700.1	Pt01:20084933	1e-82
dispersed	Psote01G0143300.1	Pt01:20961679	Psote02G0102700.1	Pt02:32936277	2e-56
dispersed	Psote01G0143500.1	Pt01:21006312	Psote01G0359000.1	Pt01:71375058	1e-38
dispersed	Psote01G0143600.1	Pt01:21010235	Psote05G0198700.1	Pt05:39590413	1e-171
dispersed	Psote01G0143700.1	Pt01:21016802	Psote03G0331300.1	Pt03:70919253	6e-170
dispersed	Psote01G0143800.1	Pt01:21028677	Psote03G0331300.1	Pt03:70919253	3e-30
dispersed	Psote01G0143900.1	Pt01:21081245	Psote03G0331300.1	Pt03:70919253	1e-66
dispersed	Psote01G0144000.1	Pt01:21166828	Psote03G0101400.1	Pt03:18498585	8e-69
dispersed	Psote01G0144100.1	Pt01:21183730	Psote08G0044700.1	Pt08:4811963	9e-23
dispersed	Psote01G0144500.1	Pt01:21207829	Psote02G0289800.1	Pt02:74911350	2e-63
dispersed	Psote01G0144600.1	Pt01:21259493	Psote02G0255800.1	Pt02:70813299	0
dispersed	Psote01G0144700.1	Pt01:21303799	Psote01G0243400.1	Pt01:45588016	6e-136
dispersed	Psote01G0144800.1	Pt01:21366136	Psote02G0234800.1	Pt02:66519378	8e-20
dispersed	Psote01G0144900.1	Pt01:21379285	Psote09G0021000.1	Pt09:2693894	1e-144
dispersed	Psote01G0145000.1	Pt01:21418987	Psote01G0436900.1	Pt01:91382519	2e-31
dispersed	Psote01G0145100.1	Pt01:21420003	Psote04G0282500.1	Pt04:61791261	1e-45
dispersed	Psote01G0145200.1	Pt01:21456061	Psote01G0430900.1	Pt01:89738803	3e-32
dispersed	Psote01G0145300.1	Pt01:21472809	Psote05G0129800.1	Pt05:21296926	2e-21
dispersed	Psote01G0145600.1	Pt01:21533845	Psote03G0049300.1	Pt03:8592366	2e-15
dispersed	Psote01G0146000.1	Pt01:21613842	Psote02G0038200.1	Pt02:16331184	2e-38
dispersed	Psote01G0146300.1	Pt01:21749653	Psote03G0190300.1	Pt03:39749974	3e-21
dispersed	Psote01G0146400.1	Pt01:21767519	Psote04G0093700.1	Pt04:18718840	4e-19
dispersed	Psote01G0146500.1	Pt01:21768154	Psote09G0156100.1	Pt09:25941068	9e-32
dispersed	Psote01G0146600.1	Pt01:21782846	Psote03G0313900.1	Pt03:68269807	1e-158
dispersed	Psote01G0146700.1	Pt01:21799120	Psote06G0051700.1	Pt06:6465195	0
dispersed	Psote01G0146800.1	Pt01:21813790	Psote03G0313900.1	Pt03:68269807	1e-146
dispersed	Psote01G0146900.1	Pt01:21848095	Psote01G0359200.1	Pt01:71413987	5e-33
dispersed	Psote01G0147000.1	Pt01:21872680	Psote02G0082600.1	Pt02:27478631	4e-110
dispersed	Psote01G0147100.1	Pt01:21878927	Psote03G0328100.1	Pt03:70485257	2e-65
dispersed	Psote01G0147200.1	Pt01:21897358	Psote09G0009200.1	Pt09:1060746	3e-69
dispersed	Psote01G0147400.1	Pt01:21982661	Psote01G0147600.1	Pt01:21999225	0
dispersed	Psote01G0147500.1	Pt01:21986447	Psote02G0234800.1	Pt02:66519378	9e-36
dispersed	Psote01G0147600.1	Pt01:21999225	Psote02G0234800.1	Pt02:66519378	1e-12
dispersed	Psote01G0147800.1	Pt01:22022977	Psote02G0234800.1	Pt02:66519378	9e-40
dispersed	Psote01G0147900.1	Pt01:22035600	Psote02G0234800.1	Pt02:66519378	6e-45
dispersed	Psote01G0148000.1	Pt01:22045512	Psote08G0058700.1	Pt08:6523991	1e-17
dispersed	Psote01G0148300.1	Pt01:22129467	Psote06G0259600.1	Pt06:37740861	8e-89
dispersed	Psote01G0148400.1	Pt01:22187961	Psote08G0115300.1	Pt08:14481127	4e-24
dispersed	Psote01G0148500.1	Pt01:22208254	Psote03G0349800.1	Pt03:73799194	1e-97
dispersed	Psote01G0148600.1	Pt01:22219940	Psote03G0349800.1	Pt03:73799194	5e-22
dispersed	Psote01G0148800.1	Pt01:22235941	Psote02G0065700.1	Pt02:22859075	2e-57
dispersed	Psote01G0149000.1	Pt01:22251198	Psote01G0186700.1	Pt01:31061276	4e-21
dispersed	Psote01G0149100.1	Pt01:22294782	Psote04G0207200.1	Pt04:40497773	5e-33
dispersed	Psote01G0149300.1	Pt01:22369090	Psote01G0149600.1	Pt01:22390963	0
dispersed	Psote01G0149400.1	Pt01:22376488	Psote03G0162400.1	Pt03:33061381	5e-42
dispersed	Psote01G0149500.1	Pt01:22389253	Psote03G0162400.1	Pt03:33061381	1e-45
dispersed	Psote01G0149600.1	Pt01:22390963	Psote03G0162400.1	Pt03:33061381	4e-99
dispersed	Psote01G0149700.1	Pt01:22429302	Psote02G0296100.1	Pt02:75916238	5e-75
dispersed	Psote01G0149900.1	Pt01:22493299	Psote04G0144500.1	Pt04:29615485	2e-115
dispersed	Psote01G0150100.1	Pt01:22664197	Psote06G0257400.1	Pt06:37547608	2e-124
dispersed	Psote01G0150200.1	Pt01:22695629	Psote07G0223500.1	Pt07:42102271	3e-107
dispersed	Psote01G0150300.1	Pt01:22699772	Psote03G0346400.1	Pt03:73356660	8e-13
dispersed	Psote01G0150600.1	Pt01:22712194	Psote05G0187600.1	Pt05:37559032	1e-61
dispersed	Psote01G0150700.1	Pt01:22719279	Psote05G0353400.1	Pt05:71792018	6e-14
dispersed	Psote01G0150800.1	Pt01:22729836	Psote09G0084300.1	Pt09:14382139	0
dispersed	Psote01G0150900.1	Pt01:22746483	Psote02G0359600.1	Pt02:85674645	0
dispersed	Psote01G0151000.1	Pt01:22752144	Psote01G0416800.1	Pt01:86295096	6e-83
dispersed	Psote01G0151100.1	Pt01:22764224	Psote01G0416700.1	Pt01:86290216	2e-50
dispersed	Psote01G0151300.1	Pt01:22790362	Psote09G0151600.1	Pt09:25176841	1e-130
dispersed	Psote01G0151400.1	Pt01:22800364	Psote01G0158500.1	Pt01:24495496	4e-161
dispersed	Psote01G0151500.1	Pt01:22833367	Psote08G0113000.1	Pt08:14045655	4e-50
dispersed	Psote01G0151600.1	Pt01:22877373	Psote03G0345800.1	Pt03:73272745	0
dispersed	Psote01G0151700.1	Pt01:22893891	Psote07G0205300.1	Pt07:39304047	7e-18
dispersed	Psote01G0151900.1	Pt01:22899224	Psote07G0016000.1	Pt07:2220849	4e-78
dispersed	Psote01G0152000.1	Pt01:22913456	Psote05G0079300.1	Pt05:11251493	1e-30
dispersed	Psote01G0152100.1	Pt01:22923821	Psote03G0345400.1	Pt03:73225529	0
dispersed	Psote01G0152200.1	Pt01:22993552	Psote04G0061500.1	Pt04:11219476	7e-19
dispersed	Psote01G0152400.1	Pt01:23029387	Psote04G0061300.1	Pt04:11184193	0
dispersed	Psote01G0152500.1	Pt01:23048772	Psote04G0061500.1	Pt04:11219476	3e-90
dispersed	Psote01G0152700.1	Pt01:23091179	Psote03G0345300.1	Pt03:73177779	1e-77
dispersed	Psote01G0152800.1	Pt01:23117843	Psote02G0073900.1	Pt02:25230657	9e-64
dispersed	Psote01G0152900.1	Pt01:23125850	Psote08G0131600.1	Pt08:17544009	0
dispersed	Psote01G0153000.1	Pt01:23139954	Psote08G0131800.1	Pt08:17584024	7e-54
dispersed	Psote01G0153700.1	Pt01:23224126	Psote02G0105200.1	Pt02:33498339	6e-67
dispersed	Psote01G0153800.1	Pt01:23727340	Psote03G0121800.1	Pt03:23282046	5e-20
dispersed	Psote01G0153900.1	Pt01:23735446	Psote01G0068200.1	Pt01:8515399	6e-43
dispersed	Psote01G0154100.1	Pt01:23760665	Psote06G0093100.1	Pt06:12234513	4e-102
dispersed	Psote01G0154400.1	Pt01:23810563	Psote07G0132400.1	Pt07:28148526	8e-72
dispersed	Psote01G0154500.1	Pt01:23828274	Psote03G0415700.1	Pt03:84237474	0
dispersed	Psote01G0154700.1	Pt01:23856322	Psote05G0151400.1	Pt05:27189838	2e-140
dispersed	Psote01G0154900.1	Pt01:23866748	Psote01G0155300.1	Pt01:23932515	4e-94
dispersed	Psote01G0155100.1	Pt01:23903339	Psote09G0107200.1	Pt09:17916960	4e-85
dispersed	Psote01G0155200.1	Pt01:23908023	Psote06G0226000.1	Pt06:34025194	4e-72
dispersed	Psote01G0155300.1	Pt01:23932515	Psote09G0107200.1	Pt09:17916960	4e-81
dispersed	Psote01G0155600.1	Pt01:23993452	Psote03G0286500.1	Pt03:63184903	9e-27
dispersed	Psote01G0155800.1	Pt01:24040631	Psote03G0318700.1	Pt03:69234110	0
dispersed	Psote01G0156000.1	Pt01:24065926	Psote03G0318500.1	Pt03:69138815	7e-32
dispersed	Psote01G0156100.1	Pt01:24108718	Psote03G0318100.1	Pt03:69066667	0
dispersed	Psote01G0156200.1	Pt01:24131708	Psote07G0160300.1	Pt07:32558753	2e-115
dispersed	Psote01G0156400.1	Pt01:24155676	Psote09G0061600.1	Pt09:8837938	6e-20
dispersed	Psote01G0156600.1	Pt01:24183805	Psote03G0393600.1	Pt03:81238581	5e-39
dispersed	Psote01G0156700.1	Pt01:24202525	Psote01G0135800.1	Pt01:19491170	0
dispersed	Psote01G0156800.1	Pt01:24228484	Psote01G0135800.1	Pt01:19491170	0
dispersed	Psote01G0156900.1	Pt01:24241093	Psote03G0095800.1	Pt03:17202515	8e-26
dispersed	Psote01G0157100.1	Pt01:24264494	Psote07G0157700.1	Pt07:32311870	0
dispersed	Psote01G0157200.1	Pt01:24308100	Psote03G0085100.1	Pt03:15204798	0
dispersed	Psote01G0157300.1	Pt01:24357194	Psote05G0086300.1	Pt05:12608522	5e-148
dispersed	Psote01G0157400.1	Pt01:24361448	Psote08G0145000.1	Pt08:21117985	0
dispersed	Psote01G0157500.1	Pt01:24382773	Psote08G0127400.1	Pt08:16670275	3e-62
dispersed	Psote01G0157700.1	Pt01:24392775	Psote05G0019200.1	Pt05:2719702	6e-16
dispersed	Psote01G0157800.1	Pt01:24397486	Psote01G0134200.1	Pt01:19229720	1e-12
dispersed	Psote01G0157900.1	Pt01:24403740	Psote05G0019200.1	Pt05:2719702	2e-12
dispersed	Psote01G0158000.1	Pt01:24405677	Psote01G0134200.1	Pt01:19229720	1e-18
dispersed	Psote01G0158100.1	Pt01:24420860	Psote09G0134300.1	Pt09:22340572	9e-12
dispersed	Psote01G0158200.1	Pt01:24433068	Psote01G0289500.1	Pt01:56114247	4e-94
dispersed	Psote01G0158300.1	Pt01:24462826	Psote07G0156700.1	Pt07:32167459	0
dispersed	Psote01G0158400.1	Pt01:24476234	Psote06G0365400.1	Pt06:50097685	1e-63
dispersed	Psote01G0158500.1	Pt01:24495496	Psote04G0208300.1	Pt04:40631863	6e-120
dispersed	Psote01G0158600.1	Pt01:24511105	Psote03G0221200.1	Pt03:49127848	0
dispersed	Psote01G0158700.1	Pt01:24532491	Psote01G0160000.1	Pt01:24928756	2e-51
dispersed	Psote01G0158800.1	Pt01:24545482	Psote01G0160000.1	Pt01:24928756	6e-45
dispersed	Psote01G0158900.1	Pt01:24558546	Psote01G0162700.1	Pt01:25532919	0
dispersed	Psote01G0159000.1	Pt01:24600122	Psote01G0162700.1	Pt01:25532919	2e-18
dispersed	Psote01G0159100.1	Pt01:24626279	Psote08G0137700.1	Pt08:19091615	3e-150
dispersed	Psote01G0159200.1	Pt01:24726475	Psote03G0302400.1	Pt03:66223238	5e-50
dispersed	Psote01G0159300.1	Pt01:24748102	Psote03G0302400.1	Pt03:66223238	1e-62
dispersed	Psote01G0159400.1	Pt01:24784043	Psote01G0390900.1	Pt01:79058955	4e-41
dispersed	Psote01G0159500.1	Pt01:24792205	Psote01G0145800.1	Pt01:21566537	1e-59
dispersed	Psote01G0159600.1	Pt01:24814133	Psote02G0316200.1	Pt02:79217086	2e-21
dispersed	Psote01G0159700.1	Pt01:24911698	Psote08G0153700.1	Pt08:23519990	9e-87
dispersed	Psote01G0159900.1	Pt01:24919767	Psote02G0369700.1	Pt02:87189846	0
dispersed	Psote01G0160000.1	Pt01:24928756	Psote06G0229500.1	Pt06:34446193	8e-34
dispersed	Psote01G0160200.1	Pt01:24944811	Psote08G0197900.1	Pt08:31778873	2e-22
dispersed	Psote01G0160400.1	Pt01:24982383	Psote04G0191300.1	Pt04:37200356	3e-97
dispersed	Psote01G0160500.1	Pt01:24991370	Psote02G0164100.1	Pt02:45996147	7e-14
dispersed	Psote01G0160600.1	Pt01:25073861	Psote01G0161000.1	Pt01:25153598	0
dispersed	Psote01G0160700.1	Pt01:25096680	Psote01G0161000.1	Pt01:25153598	0
dispersed	Psote01G0160800.1	Pt01:25108375	Psote01G0161000.1	Pt01:25153598	3e-12
dispersed	Psote01G0161000.1	Pt01:25153598	Psote01G0162200.1	Pt01:25373684	0
dispersed	Psote01G0161100.1	Pt01:25186190	Psote01G0161400.1	Pt01:25232266	0
dispersed	Psote01G0161200.1	Pt01:25200392	Psote01G0162200.1	Pt01:25373684	0
dispersed	Psote01G0161300.1	Pt01:25213456	Psote01G0161100.1	Pt01:25186190	4e-21
dispersed	Psote01G0161400.1	Pt01:25232266	Psote01G0161700.1	Pt01:25280841	0
dispersed	Psote01G0161500.1	Pt01:25254004	Psote06G0039000.1	Pt06:4741479	2e-14
dispersed	Psote01G0161600.1	Pt01:25264805	Psote01G0161400.1	Pt01:25232266	2e-52
dispersed	Psote01G0161700.1	Pt01:25280841	Psote01G0161100.1	Pt01:25186190	0
dispersed	Psote01G0161900.1	Pt01:25326276	Psote03G0078100.1	Pt03:14049690	6e-46
dispersed	Psote01G0162000.1	Pt01:25341096	Psote03G0306400.1	Pt03:67060248	0
dispersed	Psote01G0162600.1	Pt01:25525244	Psote01G0158900.1	Pt01:24558546	9e-28
dispersed	Psote01G0162700.1	Pt01:25532919	Psote03G0318700.1	Pt03:69234110	0
dispersed	Psote01G0162800.1	Pt01:25562236	Psote01G0158900.1	Pt01:24558546	0
dispersed	Psote01G0162900.1	Pt01:25627779	Psote06G0080800.1	Pt06:10432029	6e-59
dispersed	Psote01G0163000.1	Pt01:25632500	Psote06G0080900.1	Pt06:10433984	3e-96
dispersed	Psote01G0163300.1	Pt01:25665526	Psote05G0253800.1	Pt05:50940224	2e-63
dispersed	Psote01G0163400.1	Pt01:25683457	Psote08G0190200.1	Pt08:30750439	3e-14
dispersed	Psote01G0163500.1	Pt01:25687195	Psote08G0190200.1	Pt08:30750439	3e-24
dispersed	Psote01G0163600.1	Pt01:25749945	Psote02G0340700.1	Pt02:82746234	4e-58
dispersed	Psote01G0163700.1	Pt01:25792961	Psote01G0215700.1	Pt01:41199587	4e-33
dispersed	Psote01G0163800.1	Pt01:25807424	Psote09G0122500.1	Pt09:20560517	3e-175
dispersed	Psote01G0164000.1	Pt01:25826849	Psote08G0029100.1	Pt08:3116148	9e-80
dispersed	Psote01G0164100.1	Pt01:25863468	Psote03G0172800.1	Pt03:35054426	5e-77
dispersed	Psote01G0164200.1	Pt01:25870082	Psote09G0125500.1	Pt09:21109121	3e-19
dispersed	Psote01G0164300.1	Pt01:25905332	Psote04G0328500.1	Pt04:72339313	6e-25
dispersed	Psote01G0164400.1	Pt01:25913982	Psote02G0315500.1	Pt02:79092944	1e-46
dispersed	Psote01G0164600.1	Pt01:25973193	Psote05G0252300.1	Pt05:50691961	5e-23
dispersed	Psote01G0164900.1	Pt01:26011098	Psote05G0252300.1	Pt05:50691961	9e-24
dispersed	Psote01G0165100.1	Pt01:26021393	Psote09G0166900.1	Pt09:27371293	6e-12
dispersed	Psote01G0165200.1	Pt01:26024387	Psote06G0124500.1	Pt06:18308897	6e-15
dispersed	Psote01G0165300.1	Pt01:26041583	Psote05G0252300.1	Pt05:50691961	3e-38
dispersed	Psote01G0165400.1	Pt01:26056476	Psote09G0166700.1	Pt09:27332529	6e-138
dispersed	Psote01G0165500.1	Pt01:26107229	Psote03G0367400.1	Pt03:77028857	3e-51
dispersed	Psote01G0165600.1	Pt01:26156162	Psote03G0402300.1	Pt03:82425086	3e-127
dispersed	Psote01G0165900.1	Pt01:26179999	Psote01G0316100.1	Pt01:62744797	9e-72
dispersed	Psote01G0166300.1	Pt01:26261475	Psote03G0210900.1	Pt03:44423610	6e-12
dispersed	Psote01G0166400.1	Pt01:26268986	Psote05G0101300.1	Pt05:15028743	3e-18
dispersed	Psote01G0166600.1	Pt01:26295065	Psote01G0167900.1	Pt01:26502000	0
dispersed	Psote01G0166800.1	Pt01:26317398	Psote09G0136600.1	Pt09:22604117	2e-98
dispersed	Psote01G0167000.1	Pt01:26353173	Psote06G0459500.1	Pt06:59638343	0
dispersed	Psote01G0167200.1	Pt01:26366676	Psote03G0277800.1	Pt03:62226526	0
dispersed	Psote01G0167400.1	Pt01:26432695	Psote05G0056700.1	Pt05:7935770	2e-16
dispersed	Psote01G0167500.1	Pt01:26449406	Psote07G0075500.1	Pt07:14310764	6e-94
dispersed	Psote01G0167700.1	Pt01:26473812	Psote05G0340700.1	Pt05:68631309	4e-164
dispersed	Psote01G0167800.1	Pt01:26488476	Psote02G0228200.1	Pt02:65195533	2e-40
dispersed	Psote01G0168000.1	Pt01:26528078	Psote01G0318700.1	Pt01:63090989	1e-41
dispersed	Psote01G0168100.1	Pt01:26528815	Psote01G0318800.1	Pt01:63095252	5e-13
dispersed	Psote01G0168300.1	Pt01:26557376	Psote04G0344200.1	Pt04:75126729	3e-16
dispersed	Psote01G0168400.1	Pt01:26566929	Psote01G0199600.1	Pt01:36600948	4e-37
dispersed	Psote01G0168600.1	Pt01:26575951	Psote02G0281200.1	Pt02:73753788	6e-93
dispersed	Psote01G0168700.1	Pt01:26579938	Psote04G0050200.1	Pt04:8714457	0
dispersed	Psote01G0168800.1	Pt01:26587487	Psote02G0283200.1	Pt02:74104112	3e-23
dispersed	Psote01G0168900.1	Pt01:26607107	Psote07G0117000.1	Pt07:25317134	5e-62
dispersed	Psote01G0169100.1	Pt01:26618547	Psote05G0227900.1	Pt05:45638897	4e-39
dispersed	Psote01G0169200.1	Pt01:26622155	Psote02G0018100.1	Pt02:11290207	2e-21
dispersed	Psote01G0169500.1	Pt01:26650560	Psote07G0047900.1	Pt07:7670914	2e-46
dispersed	Psote01G0169600.1	Pt01:26661144	Psote02G0103500.1	Pt02:33031827	1e-64
dispersed	Psote01G0169700.1	Pt01:26678949	Psote01G0288400.1	Pt01:55910261	5e-148
dispersed	Psote01G0169800.1	Pt01:26689530	Psote05G0196700.1	Pt05:39248448	4e-18
dispersed	Psote01G0170000.1	Pt01:26725942	Psote05G0188100.1	Pt05:37602762	7e-11
dispersed	Psote01G0170100.1	Pt01:26729303	Psote04G0133000.1	Pt04:27686184	0
dispersed	Psote01G0170200.1	Pt01:26748961	Psote03G0392000.1	Pt03:80978097	0
dispersed	Psote01G0170300.1	Pt01:26763330	Psote01G0055700.1	Pt01:6856948	6e-16
dispersed	Psote01G0170400.1	Pt01:26764466	Psote01G0055700.1	Pt01:6856948	1e-135
dispersed	Psote01G0170500.1	Pt01:26786396	Psote01G0262400.1	Pt01:50747182	2e-73
dispersed	Psote01G0170600.1	Pt01:26793109	Psote01G0170900.1	Pt01:26841380	0
dispersed	Psote01G0170800.1	Pt01:26816116	Psote01G0171000.1	Pt01:26863900	0
dispersed	Psote01G0170900.1	Pt01:26841380	Psote08G0097100.1	Pt08:11491285	4e-82
dispersed	Psote01G0171000.1	Pt01:26863900	Psote08G0097100.1	Pt08:11491285	2e-84
dispersed	Psote01G0171100.1	Pt01:26880822	Psote05G0223800.1	Pt05:44919712	0
dispersed	Psote01G0171200.1	Pt01:26892848	Psote03G0070900.1	Pt03:12669635	8e-63
dispersed	Psote01G0171500.1	Pt01:26901451	Psote03G0242300.1	Pt03:56676099	6e-144
dispersed	Psote01G0171800.1	Pt01:26931147	Psote06G0170100.1	Pt06:28108584	3e-14
dispersed	Psote01G0171900.1	Pt01:26940582	Psote02G0216000.1	Pt02:61579480	6e-54
dispersed	Psote01G0172100.1	Pt01:26965227	Psote03G0110800.1	Pt03:20806803	6e-40
dispersed	Psote01G0172200.1	Pt01:26967709	Psote05G0222800.1	Pt05:44782162	5e-44
dispersed	Psote01G0172400.1	Pt01:26990330	Psote03G0071500.1	Pt03:12792624	6e-93
dispersed	Psote01G0172500.1	Pt01:27009530	Psote01G0172700.1	Pt01:27043366	4e-129
dispersed	Psote01G0172600.1	Pt01:27026219	Psote07G0116200.1	Pt07:25192663	4e-97
dispersed	Psote01G0172700.1	Pt01:27043366	Psote01G0423400.1	Pt01:87980502	1e-71
dispersed	Psote01G0172800.1	Pt01:27053623	Psote05G0222500.1	Pt05:44733161	2e-39
dispersed	Psote01G0173000.1	Pt01:27175018	Psote01G0173300.1	Pt01:27218639	6e-44
dispersed	Psote01G0173100.1	Pt01:27202570	Psote05G0076200.1	Pt05:10796483	9e-151
dispersed	Psote01G0173300.1	Pt01:27218639	Psote05G0076200.1	Pt05:10796483	0
dispersed	Psote01G0173400.1	Pt01:27247073	Psote03G0389900.1	Pt03:80677320	2e-133
dispersed	Psote01G0173500.1	Pt01:27291535	Psote03G0350300.1	Pt03:73886680	0
dispersed	Psote01G0173600.1	Pt01:27337118	Psote03G0280900.1	Pt03:62584459	1e-86
dispersed	Psote01G0173900.1	Pt01:27376149	Psote09G0038100.1	Pt09:4941779	1e-108
dispersed	Psote01G0174000.1	Pt01:27386126	Psote09G0038100.1	Pt09:4941779	3e-69
dispersed	Psote01G0174100.1	Pt01:27396101	Psote09G0038100.1	Pt09:4941779	7e-68
dispersed	Psote01G0174200.1	Pt01:27428935	Psote03G0389100.1	Pt03:80565479	2e-75
dispersed	Psote01G0174300.1	Pt01:27450117	Psote03G0389000.1	Pt03:80545447	1e-157
dispersed	Psote01G0174400.1	Pt01:27461749	Psote03G0414800.1	Pt03:84136629	0
dispersed	Psote01G0174500.1	Pt01:27497856	Psote03G0235600.1	Pt03:54893669	6e-48
dispersed	Psote01G0174700.1	Pt01:27519286	Psote08G0057000.1	Pt08:6289514	3e-150
dispersed	Psote01G0174900.1	Pt01:27604064	Psote02G0047000.1	Pt02:18210227	0
dispersed	Psote01G0175000.1	Pt01:27628847	Psote01G0184600.1	Pt01:29948220	9e-68
dispersed	Psote01G0175500.1	Pt01:27684705	Psote07G0183000.1	Pt07:35736545	6e-38
dispersed	Psote01G0175600.1	Pt01:27692758	Psote01G0322400.1	Pt01:63960760	4e-71
dispersed	Psote01G0175700.1	Pt01:27730740	Psote04G0306200.1	Pt04:68953437	2e-97
dispersed	Psote01G0175800.1	Pt01:27736318	Psote01G0176000.1	Pt01:27749238	2e-85
dispersed	Psote01G0175900.1	Pt01:27747427	Psote03G0294900.1	Pt03:64556790	1e-22
dispersed	Psote01G0176000.1	Pt01:27749238	Psote03G0294900.1	Pt03:64556790	7e-31
dispersed	Psote01G0176100.1	Pt01:27757012	Psote01G0175800.1	Pt01:27736318	1e-29
dispersed	Psote01G0176200.1	Pt01:27762938	Psote04G0307200.1	Pt04:69187332	6e-16
dispersed	Psote01G0176400.1	Pt01:27791238	Psote08G0053200.1	Pt08:5824923	2e-80
dispersed	Psote01G0176800.1	Pt01:27943949	Psote01G0356800.1	Pt01:70959477	0
dispersed	Psote01G0176900.1	Pt01:27967663	Psote07G0191500.1	Pt07:37394333	2e-30
dispersed	Psote01G0177100.1	Pt01:27992599	Psote08G0201900.1	Pt08:32249604	9e-78
dispersed	Psote01G0177300.1	Pt01:28051599	Psote08G0126300.1	Pt08:16500367	2e-88
dispersed	Psote01G0177400.1	Pt01:28165744	Psote01G0235400.1	Pt01:44709969	6e-58
dispersed	Psote01G0177500.1	Pt01:28190029	Psote01G0259600.1	Pt01:50071696	1e-64
dispersed	Psote01G0177600.1	Pt01:28272375	Psote02G0207400.1	Pt02:59641621	1e-73
dispersed	Psote01G0177800.1	Pt01:28342847	Psote02G0207400.1	Pt02:59641621	1e-55
dispersed	Psote01G0177900.1	Pt01:28360189	Psote08G0014600.1	Pt08:1690214	2e-24
dispersed	Psote01G0178000.1	Pt01:28400034	Psote02G0187800.1	Pt02:54902129	5e-11
dispersed	Psote01G0178100.1	Pt01:28401403	Psote02G0194300.1	Pt02:56310024	0
dispersed	Psote01G0178200.1	Pt01:28404094	Psote02G0189000.1	Pt02:55067337	9e-46
dispersed	Psote01G0178300.1	Pt01:28408494	Psote02G0188900.1	Pt02:55060416	7e-99
dispersed	Psote01G0178400.1	Pt01:28410643	Psote01G0196200.1	Pt01:35088311	2e-37
dispersed	Psote01G0178500.1	Pt01:28412246	Psote02G0189100.1	Pt02:55078230	3e-14
dispersed	Psote01G0178600.1	Pt01:28450327	Psote04G0272800.1	Pt04:56068211	1e-15
dispersed	Psote01G0178800.1	Pt01:28453444	Psote02G0188900.1	Pt02:55060416	1e-50
dispersed	Psote01G0178900.1	Pt01:28478362	Psote02G0071900.1	Pt02:24577869	8e-57
dispersed	Psote01G0179300.1	Pt01:28542730	Psote03G0069200.1	Pt03:12414175	2e-83
dispersed	Psote01G0179400.1	Pt01:28563939	Psote08G0108400.1	Pt08:13246825	2e-58
dispersed	Psote01G0179500.1	Pt01:28601959	Psote03G0250200.1	Pt03:58503002	1e-156
dispersed	Psote01G0179700.1	Pt01:28622081	Psote07G0119600.1	Pt07:25892919	2e-15
dispersed	Psote01G0179800.1	Pt01:28632799	Psote01G0208800.1	Pt01:39198635	3e-33
dispersed	Psote01G0179900.1	Pt01:28650473	Psote07G0119600.1	Pt07:25892919	1e-19
dispersed	Psote01G0180000.1	Pt01:28659487	Psote07G0133000.1	Pt07:28301522	1e-67
dispersed	Psote01G0180100.1	Pt01:28678969	Psote03G0250200.1	Pt03:58503002	9e-171
dispersed	Psote01G0180200.1	Pt01:28717344	Psote02G0269600.1	Pt02:72289689	7e-21
dispersed	Psote01G0180400.1	Pt01:28814065	Psote02G0111700.1	Pt02:35043598	2e-171
dispersed	Psote01G0180600.1	Pt01:28838158	Psote01G0204800.1	Pt01:38318468	5e-15
dispersed	Psote01G0180800.1	Pt01:28875828	Psote02G0345100.1	Pt02:83402805	3e-83
dispersed	Psote01G0180900.1	Pt01:28892725	Psote05G0205900.1	Pt05:40852329	6e-72
dispersed	Psote01G0181100.1	Pt01:28935757	Psote02G0363600.1	Pt02:86284371	4e-17
dispersed	Psote01G0181200.1	Pt01:28952087	Psote06G0301300.1	Pt06:42515524	4e-160
dispersed	Psote01G0181300.1	Pt01:28974639	Psote05G0208600.1	Pt05:42014088	2e-72
dispersed	Psote01G0181500.1	Pt01:29000748	Psote05G0100000.1	Pt05:14810299	2e-157
dispersed	Psote01G0181600.1	Pt01:29097609	Psote09G0037200.1	Pt09:4839834	8e-157
dispersed	Psote01G0181700.1	Pt01:29139420	Psote01G0312700.1	Pt01:62135514	2e-46
dispersed	Psote01G0182100.1	Pt01:29315127	Psote03G0198100.1	Pt03:41486118	9e-53
dispersed	Psote01G0182200.1	Pt01:29327307	Psote05G0204700.1	Pt05:40602010	0
dispersed	Psote01G0182300.1	Pt01:29380654	Psote05G0014800.1	Pt05:2234794	5e-73
dispersed	Psote01G0182400.1	Pt01:29399486	Psote05G0014800.1	Pt05:2234794	3e-72
dispersed	Psote01G0182500.1	Pt01:29424947	Psote03G0249700.1	Pt03:58433362	2e-54
dispersed	Psote01G0182600.1	Pt01:29431982	Psote01G0399700.1	Pt01:81419559	5e-22
dispersed	Psote01G0182800.1	Pt01:29439401	Psote05G0155300.1	Pt05:28201423	1e-62
dispersed	Psote01G0183000.1	Pt01:29612322	Psote03G0201800.1	Pt03:42508398	6e-174
dispersed	Psote01G0183100.1	Pt01:29638403	Psote08G0102000.1	Pt08:12337399	4e-127
dispersed	Psote01G0183400.1	Pt01:29715713	Psote06G0095600.1	Pt06:12717048	0
dispersed	Psote01G0183500.1	Pt01:29749365	Psote03G0345100.1	Pt03:73165809	3e-18
dispersed	Psote01G0183800.1	Pt01:29773584	Psote09G0065600.1	Pt09:10193572	5e-16
dispersed	Psote01G0183900.1	Pt01:29787419	Psote04G0095500.1	Pt04:19200815	2e-23
dispersed	Psote01G0184000.1	Pt01:29787999	Psote03G0126100.1	Pt03:24339650	5e-24
dispersed	Psote01G0184100.1	Pt01:29791107	Psote06G0019200.1	Pt06:2199623	0
dispersed	Psote01G0184200.1	Pt01:29890448	Psote04G0001500.1	Pt04:368118	9e-47
dispersed	Psote01G0184300.1	Pt01:29905189	Psote02G0058000.1	Pt02:20906605	3e-14
dispersed	Psote01G0184400.1	Pt01:29917796	Psote01G0404100.1	Pt01:82880478	1e-137
dispersed	Psote01G0184500.1	Pt01:29938584	Psote01G0404100.1	Pt01:82880478	4e-141
dispersed	Psote01G0184600.1	Pt01:29948220	Psote05G0116800.1	Pt05:17754778	4e-58
dispersed	Psote01G0184800.1	Pt01:30082565	Psote04G0318100.1	Pt04:70780367	5e-13
dispersed	Psote01G0184900.1	Pt01:30171604	Psote03G0313700.1	Pt03:68256553	3e-48
dispersed	Psote01G0185200.1	Pt01:30210645	Psote04G0318100.1	Pt04:70780367	2e-33
dispersed	Psote01G0185300.1	Pt01:30223820	Psote01G0346600.1	Pt01:69154290	1e-48
dispersed	Psote01G0185400.1	Pt01:30236566	Psote02G0228800.1	Pt02:65339896	4e-19
dispersed	Psote01G0185600.1	Pt01:30391480	Psote05G0177300.1	Pt05:34868002	2e-54
dispersed	Psote01G0185700.1	Pt01:30670573	Psote02G0188900.1	Pt02:55060416	6e-36
dispersed	Psote01G0185800.1	Pt01:30671942	Psote02G0191400.1	Pt02:55583057	1e-44
dispersed	Psote01G0185900.1	Pt01:30674636	Psote02G0187900.1	Pt02:54902628	6e-22
dispersed	Psote01G0186000.1	Pt01:30677354	Psote02G0194300.1	Pt02:56310024	2e-58
dispersed	Psote01G0186300.1	Pt01:30935590	Psote02G0064200.1	Pt02:22390595	8e-138
dispersed	Psote01G0186600.1	Pt01:31010825	Psote07G0081100.1	Pt07:15586654	4e-104
dispersed	Psote01G0186800.1	Pt01:31089831	Psote06G0136000.1	Pt06:22111419	8e-11
dispersed	Psote01G0186900.1	Pt01:31103206	Psote06G0135300.1	Pt06:21975713	0
dispersed	Psote01G0187100.1	Pt01:31172231	Psote01G0188100.1	Pt01:31760874	5e-94
dispersed	Psote01G0187200.1	Pt01:31179686	Psote01G0188100.1	Pt01:31760874	7e-122
dispersed	Psote01G0187300.1	Pt01:31268528	Psote01G0188300.1	Pt01:31804938	1e-129
dispersed	Psote01G0187400.1	Pt01:31486089	Psote01G0187900.1	Pt01:31688243	2e-20
dispersed	Psote01G0187500.1	Pt01:31515595	Psote01G0199000.1	Pt01:36527810	6e-13
dispersed	Psote01G0187600.1	Pt01:31599101	Psote07G0093600.1	Pt07:18016586	8e-44
dispersed	Psote01G0187700.1	Pt01:31610326	Psote01G0199300.1	Pt01:36560254	4e-159
dispersed	Psote01G0187800.1	Pt01:31617968	Psote01G0188300.1	Pt01:31804938	1e-121
dispersed	Psote01G0187900.1	Pt01:31688243	Psote01G0200800.1	Pt01:37011550	5e-58
dispersed	Psote01G0188000.1	Pt01:31731665	Psote01G0188300.1	Pt01:31804938	6e-95
dispersed	Psote01G0188100.1	Pt01:31760874	Psote01G0199300.1	Pt01:36560254	3e-112
dispersed	Psote01G0188200.1	Pt01:31769608	Psote05G0271500.1	Pt05:54946366	1e-19
dispersed	Psote01G0188400.1	Pt01:31824572	Psote03G0261900.1	Pt03:60362232	2e-48
dispersed	Psote01G0188600.1	Pt01:31825631	Psote03G0261900.1	Pt03:60362232	9e-31
dispersed	Psote01G0188800.1	Pt01:31858246	Psote04G0250800.1	Pt04:48805709	1e-52
dispersed	Psote01G0189100.1	Pt01:31880392	Psote01G0411100.1	Pt01:85128790	1e-37
dispersed	Psote01G0189200.1	Pt01:31942883	Psote01G0204800.1	Pt01:38318468	3e-11
dispersed	Psote01G0189300.1	Pt01:32004007	Psote08G0050100.1	Pt08:5526658	1e-15
dispersed	Psote01G0189400.1	Pt01:32006421	Psote01G0204800.1	Pt01:38318468	1e-103
dispersed	Psote01G0189700.1	Pt01:32092937	Psote01G0204800.1	Pt01:38318468	2e-156
dispersed	Psote01G0189800.1	Pt01:32199717	Psote01G0190000.1	Pt01:32274244	4e-165
dispersed	Psote01G0189900.1	Pt01:32233890	Psote01G0192900.1	Pt01:34241754	0
dispersed	Psote01G0190000.1	Pt01:32274244	Psote01G0204800.1	Pt01:38318468	3e-146
dispersed	Psote01G0190100.1	Pt01:32292369	Psote02G0092800.1	Pt02:30516514	1e-17
dispersed	Psote01G0190200.1	Pt01:32313218	Psote01G0180600.1	Pt01:28838158	4e-19
dispersed	Psote01G0190300.1	Pt01:32358445	Psote05G0270700.1	Pt05:54547048	1e-16
dispersed	Psote01G0190400.1	Pt01:32393840	Psote07G0124100.1	Pt07:26556774	2e-29
dispersed	Psote01G0190500.1	Pt01:32402002	Psote02G0193900.1	Pt02:56171406	6e-43
dispersed	Psote01G0190600.1	Pt01:32503117	Psote01G0189700.1	Pt01:32092937	8e-39
dispersed	Psote01G0190700.1	Pt01:32522929	Psote01G0190900.1	Pt01:32697183	8e-99
dispersed	Psote01G0190800.1	Pt01:32602613	Psote01G0189800.1	Pt01:32199717	1e-130
dispersed	Psote01G0190900.1	Pt01:32697183	Psote01G0192300.1	Pt01:33385816	5e-38
dispersed	Psote01G0191000.1	Pt01:32996981	Psote01G0192200.1	Pt01:33320023	1e-52
dispersed	Psote01G0191400.1	Pt01:33023030	Psote01G0190700.1	Pt01:32522929	4e-24
dispersed	Psote01G0191500.1	Pt01:33061943	Psote01G0196800.1	Pt01:35276812	1e-65
dispersed	Psote01G0191600.1	Pt01:33076272	Psote01G0196900.1	Pt01:35290737	1e-21
dispersed	Psote01G0191700.1	Pt01:33079870	Psote03G0002800.1	Pt03:445337	4e-42
dispersed	Psote01G0191800.1	Pt01:33195575	Psote01G0235600.1	Pt01:44738621	2e-74
dispersed	Psote01G0191900.1	Pt01:33231632	Psote01G0235600.1	Pt01:44738621	3e-84
dispersed	Psote01G0192000.1	Pt01:33259017	Psote06G0390000.1	Pt06:52611637	1e-62
dispersed	Psote01G0192200.1	Pt01:33320023	Psote01G0190700.1	Pt01:32522929	2e-62
dispersed	Psote01G0192300.1	Pt01:33385816	Psote01G0190800.1	Pt01:32602613	6e-58
dispersed	Psote01G0192400.1	Pt01:33564956	Psote01G0198800.1	Pt01:36424696	1e-134
dispersed	Psote01G0192500.1	Pt01:33573260	Psote01G0196900.1	Pt01:35290737	1e-16
dispersed	Psote01G0192600.1	Pt01:33576774	Psote03G0002800.1	Pt03:445337	1e-43
dispersed	Psote01G0192900.1	Pt01:34241754	Psote06G0395200.1	Pt06:53184417	1e-84
dispersed	Psote01G0193000.1	Pt01:34274118	Psote01G0190000.1	Pt01:32274244	3e-94
dispersed	Psote01G0193100.1	Pt01:34333427	Psote01G0190800.1	Pt01:32602613	1e-37
dispersed	Psote01G0193200.1	Pt01:34378845	Psote06G0226700.1	Pt06:34113294	8e-60
dispersed	Psote01G0193300.1	Pt01:34441718	Psote04G0089200.1	Pt04:17620123	2e-148
dispersed	Psote01G0193500.1	Pt01:34483382	Psote03G0223100.1	Pt03:49864447	1e-28
dispersed	Psote01G0193600.1	Pt01:34546040	Psote05G0185800.1	Pt05:37227276	4e-168
dispersed	Psote01G0193700.1	Pt01:34551640	Psote01G0438400.1	Pt01:91765730	2e-19
dispersed	Psote01G0193800.1	Pt01:34553835	Psote07G0171000.1	Pt07:33915427	2e-143
dispersed	Psote01G0193900.1	Pt01:34562650	Psote09G0095000.1	Pt09:16138955	2e-12
dispersed	Psote01G0194200.1	Pt01:34623533	Psote03G0208300.1	Pt03:43705965	1e-29
dispersed	Psote01G0194300.1	Pt01:34630803	Psote04G0169300.1	Pt04:34202411	1e-11
dispersed	Psote01G0194400.1	Pt01:34646954	Psote03G0411500.1	Pt03:83680066	2e-12
dispersed	Psote01G0194500.1	Pt01:34652349	Psote03G0411500.1	Pt03:83680066	1e-16
dispersed	Psote01G0194600.1	Pt01:34658810	Psote03G0210400.1	Pt03:44275642	5e-124
dispersed	Psote01G0194700.1	Pt01:34670953	Psote09G0104900.1	Pt09:17535581	1e-15
dispersed	Psote01G0194800.1	Pt01:34694238	Psote01G0196900.1	Pt01:35290737	0
dispersed	Psote01G0194900.1	Pt01:34758581	Psote01G0196900.1	Pt01:35290737	0
dispersed	Psote01G0195000.1	Pt01:34775669	Psote03G0251300.1	Pt03:58665607	2e-50
dispersed	Psote01G0195100.1	Pt01:34925456	Psote03G0251300.1	Pt03:58665607	2e-14
dispersed	Psote01G0195300.1	Pt01:34977529	Psote01G0196800.1	Pt01:35276812	0
dispersed	Psote01G0195400.1	Pt01:34998625	Psote08G0049600.1	Pt08:5463387	2e-31
dispersed	Psote01G0195600.1	Pt01:35036521	Psote06G0053600.1	Pt06:6765488	5e-11
dispersed	Psote01G0195700.1	Pt01:35045771	Psote05G0127300.1	Pt05:20477492	3e-24
dispersed	Psote01G0195800.1	Pt01:35072479	Psote05G0270700.1	Pt05:54547048	3e-171
dispersed	Psote01G0195900.1	Pt01:35077718	Psote05G0270700.1	Pt05:54547048	2e-24
dispersed	Psote01G0196200.1	Pt01:35088311	Psote02G0188900.1	Pt02:55060416	4e-40
dispersed	Psote01G0196300.1	Pt01:35109356	Psote02G0189300.1	Pt02:55082389	3e-11
dispersed	Psote01G0196400.1	Pt01:35173972	Psote01G0188300.1	Pt01:31804938	2e-34
dispersed	Psote01G0196500.1	Pt01:35179913	Psote01G0195300.1	Pt01:34977529	3e-51
dispersed	Psote01G0196600.1	Pt01:35225224	Psote01G0195300.1	Pt01:34977529	0
dispersed	Psote01G0196800.1	Pt01:35276812	Psote01G0194800.1	Pt01:34694238	0
dispersed	Psote01G0196900.1	Pt01:35290737	Psote01G0198400.1	Pt01:36313908	0
dispersed	Psote01G0197000.1	Pt01:35322510	Psote01G0195300.1	Pt01:34977529	3e-122
dispersed	Psote01G0197100.1	Pt01:35337112	Psote09G0151200.1	Pt09:25130285	2e-18
dispersed	Psote01G0197200.1	Pt01:35483329	Psote01G0198000.1	Pt01:35508599	1e-36
dispersed	Psote01G0197400.1	Pt01:35494545	Psote09G0065700.1	Pt09:10200918	1e-32
dispersed	Psote01G0197600.1	Pt01:35501013	Psote01G0197900.1	Pt01:35506041	1e-21
dispersed	Psote01G0197700.1	Pt01:35503387	Psote09G0065600.1	Pt09:10193572	4e-14
dispersed	Psote01G0197800.1	Pt01:35505605	Psote09G0065600.1	Pt09:10193572	4e-11
dispersed	Psote01G0197900.1	Pt01:35506041	Psote09G0065600.1	Pt09:10193572	1e-33
dispersed	Psote01G0198000.1	Pt01:35508599	Psote09G0065600.1	Pt09:10193572	4e-28
dispersed	Psote01G0198100.1	Pt01:35508991	Psote09G0065600.1	Pt09:10193572	1e-22
dispersed	Psote01G0198200.1	Pt01:36130272	Psote08G0158300.1	Pt08:25453661	5e-105
dispersed	Psote01G0198300.1	Pt01:36299849	Psote01G0194800.1	Pt01:34694238	5e-21
dispersed	Psote01G0198400.1	Pt01:36313908	Psote01G0198800.1	Pt01:36424696	0
dispersed	Psote01G0198500.1	Pt01:36342929	Psote01G0198800.1	Pt01:36424696	7e-128
dispersed	Psote01G0198600.1	Pt01:36377384	Psote01G0198400.1	Pt01:36313908	0
dispersed	Psote01G0198700.1	Pt01:36386248	Psote01G0196900.1	Pt01:35290737	3e-32
dispersed	Psote01G0199300.1	Pt01:36560254	Psote01G0200800.1	Pt01:37011550	6e-94
dispersed	Psote01G0199400.1	Pt01:36579973	Psote01G0187600.1	Pt01:31599101	1e-24
dispersed	Psote01G0199500.1	Pt01:36594274	Psote06G0032600.1	Pt06:3892310	2e-90
dispersed	Psote01G0199600.1	Pt01:36600948	Psote03G0213100.1	Pt03:46238548	3e-106
dispersed	Psote01G0199800.1	Pt01:36640873	Psote07G0025200.1	Pt07:3623881	5e-74
dispersed	Psote01G0199900.1	Pt01:36645093	Psote07G0025100.1	Pt07:3620572	4e-52
dispersed	Psote01G0200000.1	Pt01:36781484	Psote01G0200600.1	Pt01:36951253	0
dispersed	Psote01G0200100.1	Pt01:36795820	Psote01G0200700.1	Pt01:36965411	0
dispersed	Psote01G0200300.1	Pt01:36866148	Psote05G0155800.1	Pt05:28399905	1e-26
dispersed	Psote01G0200500.1	Pt01:36912708	Psote01G0199300.1	Pt01:36560254	7e-34
dispersed	Psote01G0200600.1	Pt01:36951253	Psote09G0092600.1	Pt09:15732526	4e-52
dispersed	Psote01G0200700.1	Pt01:36965411	Psote09G0092600.1	Pt09:15732526	3e-43
dispersed	Psote01G0201100.1	Pt01:37116109	Psote05G0230100.1	Pt05:46157926	4e-46
dispersed	Psote01G0201200.1	Pt01:37142583	Psote05G0279500.1	Pt05:57133885	4e-151
dispersed	Psote01G0201300.1	Pt01:37188830	Psote05G0189100.1	Pt05:37773136	0
dispersed	Psote01G0201500.1	Pt01:37197221	Psote03G0264100.1	Pt03:60734409	3e-30
dispersed	Psote01G0201800.1	Pt01:37361637	Psote03G0264000.1	Pt03:60711503	0
dispersed	Psote01G0201900.1	Pt01:37395080	Psote01G0137300.1	Pt01:19744748	2e-43
dispersed	Psote01G0202000.1	Pt01:37401511	Psote01G0137400.1	Pt01:19761249	3e-13
dispersed	Psote01G0202100.1	Pt01:37425813	Psote04G0340700.1	Pt04:74468363	3e-138
dispersed	Psote01G0202200.1	Pt01:37442709	Psote06G0049200.1	Pt06:6168967	4e-179
dispersed	Psote01G0202300.1	Pt01:37446878	Psote04G0197900.1	Pt04:38551042	5e-177
dispersed	Psote01G0202400.1	Pt01:37471039	Psote06G0401700.1	Pt06:53811834	2e-14
dispersed	Psote01G0202500.1	Pt01:37543501	Psote03G0067700.1	Pt03:12031516	5e-116
dispersed	Psote01G0202800.1	Pt01:37589861	Psote01G0158200.1	Pt01:24433068	2e-20
dispersed	Psote01G0202900.1	Pt01:37597131	Psote02G0141200.1	Pt02:41456668	2e-71
dispersed	Psote01G0203100.1	Pt01:37810025	Psote01G0200100.1	Pt01:36795820	1e-36
dispersed	Psote01G0203300.1	Pt01:38006030	Psote02G0168000.1	Pt02:46806155	1e-16
dispersed	Psote01G0203500.1	Pt01:38048416	Psote05G0051700.1	Pt05:7435077	4e-44
dispersed	Psote01G0203900.1	Pt01:38064481	Psote08G0041100.1	Pt08:4373489	0
dispersed	Psote01G0204000.1	Pt01:38082701	Psote01G0204200.1	Pt01:38118977	1e-94
dispersed	Psote01G0204100.1	Pt01:38104255	Psote01G0204300.1	Pt01:38144343	8e-57
dispersed	Psote01G0204200.1	Pt01:38118977	Psote01G0204500.1	Pt01:38195796	1e-94
dispersed	Psote01G0204300.1	Pt01:38144343	Psote05G0032000.1	Pt05:4435417	2e-93
dispersed	Psote01G0204400.1	Pt01:38152642	Psote03G0265500.1	Pt03:60949910	0
dispersed	Psote01G0204500.1	Pt01:38195796	Psote05G0032000.1	Pt05:4435417	2e-93
dispersed	Psote01G0204600.1	Pt01:38251779	Psote04G0275100.1	Pt04:57021753	7e-58
dispersed	Psote01G0204700.1	Pt01:38271724	Psote05G0281300.1	Pt05:57424020	2e-43
dispersed	Psote01G0204900.1	Pt01:38381092	Psote01G0205200.1	Pt01:38414651	0
dispersed	Psote01G0205000.1	Pt01:38392061	Psote01G0205200.1	Pt01:38414651	0
dispersed	Psote01G0205100.1	Pt01:38403151	Psote01G0205300.1	Pt01:38425982	0
dispersed	Psote01G0205300.1	Pt01:38425982	Psote04G0147200.1	Pt04:30057806	2e-39
dispersed	Psote01G0205400.1	Pt01:38437063	Psote01G0205100.1	Pt01:38403151	5e-29
dispersed	Psote01G0205500.1	Pt01:38481179	Psote03G0230200.1	Pt03:53174587	2e-116
dispersed	Psote01G0205600.1	Pt01:38521814	Psote03G0289800.1	Pt03:63903265	0
dispersed	Psote01G0205700.1	Pt01:38549425	Psote06G0032300.1	Pt06:3823201	2e-31
dispersed	Psote01G0205800.1	Pt01:38563137	Psote03G0289800.1	Pt03:63903265	3e-25
dispersed	Psote01G0205900.1	Pt01:38608045	Psote05G0080100.1	Pt05:11419545	0
dispersed	Psote01G0206000.1	Pt01:38614715	Psote03G0265900.1	Pt03:60977105	2e-15
dispersed	Psote01G0206100.1	Pt01:38623462	Psote05G0195700.1	Pt05:39015907	2e-70
dispersed	Psote01G0206300.1	Pt01:38636246	Psote09G0072700.1	Pt09:12301155	0
dispersed	Psote01G0206400.1	Pt01:38658518	Psote01G0028900.1	Pt01:3501213	2e-35
dispersed	Psote01G0206500.1	Pt01:38710317	Psote01G0175000.1	Pt01:27628847	1e-42
dispersed	Psote01G0206600.1	Pt01:38739088	Psote03G0105900.1	Pt03:19843298	7e-15
dispersed	Psote01G0206700.1	Pt01:38777129	Psote01G0399900.1	Pt01:81448238	6e-115
dispersed	Psote01G0206800.1	Pt01:38792700	Psote01G0399700.1	Pt01:81419559	0
dispersed	Psote01G0207000.1	Pt01:38900660	Psote01G0232100.1	Pt01:44355922	4e-75
dispersed	Psote01G0207200.1	Pt01:38944908	Psote01G0208000.1	Pt01:39043051	3e-92
dispersed	Psote01G0207300.1	Pt01:38961769	Psote01G0208000.1	Pt01:39043051	2e-101
dispersed	Psote01G0207400.1	Pt01:38987279	Psote01G0208000.1	Pt01:39043051	2e-98
dispersed	Psote01G0207500.1	Pt01:39002545	Psote01G0207300.1	Pt01:38961769	2e-37
dispersed	Psote01G0207600.1	Pt01:39008146	Psote02G0209700.1	Pt02:60241316	5e-14
dispersed	Psote01G0207700.1	Pt01:39024697	Psote04G0031200.1	Pt04:5006758	7e-11
dispersed	Psote01G0208100.1	Pt01:39050378	Psote05G0049000.1	Pt05:7165388	4e-171
dispersed	Psote01G0208200.1	Pt01:39069218	Psote03G0392000.1	Pt03:80978097	2e-171
dispersed	Psote01G0208300.1	Pt01:39109208	Psote06G0123300.1	Pt06:17907600	0
dispersed	Psote01G0208400.1	Pt01:39146355	Psote06G0123300.1	Pt06:17907600	9e-77
dispersed	Psote01G0208500.1	Pt01:39168275	Psote06G0077200.1	Pt06:9980823	5e-35
dispersed	Psote01G0208600.1	Pt01:39177201	Psote03G0266100.1	Pt03:61005894	0
dispersed	Psote01G0208700.1	Pt01:39184886	Psote03G0266200.1	Pt03:61017240	2e-29
dispersed	Psote01G0208900.1	Pt01:39227768	Psote01G0209100.1	Pt01:39273182	0
dispersed	Psote01G0209000.1	Pt01:39253694	Psote03G0266500.1	Pt03:61052203	1e-13
dispersed	Psote01G0209100.1	Pt01:39273182	Psote03G0266500.1	Pt03:61052203	4e-12
dispersed	Psote01G0209200.1	Pt01:39299612	Psote01G0209400.1	Pt01:39400273	8e-45
dispersed	Psote01G0209300.1	Pt01:39351362	Psote01G0209900.1	Pt01:39584745	4e-65
dispersed	Psote01G0209400.1	Pt01:39400273	Psote01G0209900.1	Pt01:39584745	1e-66
dispersed	Psote01G0209500.1	Pt01:39434692	Psote02G0070200.1	Pt02:24095794	3e-89
dispersed	Psote01G0209600.1	Pt01:39439183	Psote02G0070100.1	Pt02:24092616	1e-44
dispersed	Psote01G0209700.1	Pt01:39549839	Psote03G0239200.1	Pt03:55811274	4e-62
dispersed	Psote01G0209800.1	Pt01:39574971	Psote09G0158100.1	Pt09:26223957	1e-18
dispersed	Psote01G0209900.1	Pt01:39584745	Psote03G0239200.1	Pt03:55811274	5e-59
dispersed	Psote01G0210000.1	Pt01:39626622	Psote01G0210300.1	Pt01:39689558	4e-85
dispersed	Psote01G0210100.1	Pt01:39643599	Psote01G0210600.1	Pt01:39784484	3e-51
dispersed	Psote01G0210200.1	Pt01:39665926	Psote03G0177000.1	Pt03:36050495	7e-61
dispersed	Psote01G0210300.1	Pt01:39689558	Psote01G0210600.1	Pt01:39784484	7e-91
dispersed	Psote01G0210400.1	Pt01:39736427	Psote01G0211100.1	Pt01:39938017	4e-53
dispersed	Psote01G0210500.1	Pt01:39761495	Psote05G0222100.1	Pt05:44678001	6e-29
dispersed	Psote01G0210700.1	Pt01:39831346	Psote03G0338800.1	Pt03:72120893	3e-13
dispersed	Psote01G0210900.1	Pt01:39877587	Psote02G0059900.1	Pt02:21255689	2e-141
dispersed	Psote01G0211100.1	Pt01:39938017	Psote07G0126000.1	Pt07:26855305	1e-30
dispersed	Psote01G0211200.1	Pt01:39950048	Psote01G0210100.1	Pt01:39643599	8e-46
dispersed	Psote01G0211300.1	Pt01:40000127	Psote01G0210100.1	Pt01:39643599	1e-15
dispersed	Psote01G0211500.1	Pt01:40017983	Psote05G0304900.1	Pt05:61698844	9e-33
dispersed	Psote01G0211700.1	Pt01:40039127	Psote04G0035200.1	Pt04:6259440	2e-13
dispersed	Psote01G0211800.1	Pt01:40039229	Psote02G0051200.1	Pt02:19249616	5e-17
dispersed	Psote01G0211900.1	Pt01:40063271	Psote04G0062500.1	Pt04:11388277	1e-140
dispersed	Psote01G0212000.1	Pt01:40079275	Psote07G0114700.1	Pt07:24666031	1e-70
dispersed	Psote01G0212200.1	Pt01:40190146	Psote03G0296700.1	Pt03:64917214	2e-73
dispersed	Psote01G0212300.1	Pt01:40283614	Psote03G0296700.1	Pt03:64917214	1e-51
dispersed	Psote01G0212500.1	Pt01:40320323	Psote01G0386100.1	Pt01:77301535	1e-62
dispersed	Psote01G0212800.1	Pt01:40345875	Psote01G0051200.1	Pt01:6339286	5e-39
dispersed	Psote01G0212900.1	Pt01:40378337	Psote02G0143500.1	Pt02:42240900	8e-107
dispersed	Psote01G0213300.1	Pt01:40461468	Psote02G0143500.1	Pt02:42240900	1e-13
dispersed	Psote01G0213400.1	Pt01:40477095	Psote01G0422000.1	Pt01:87666284	3e-69
dispersed	Psote01G0213500.1	Pt01:40494513	Psote06G0431200.1	Pt06:56765551	2e-23
dispersed	Psote01G0213800.1	Pt01:40611386	Psote03G0368900.1	Pt03:77263020	1e-65
dispersed	Psote01G0214000.1	Pt01:40698446	Psote03G0368900.1	Pt03:77263020	2e-33
dispersed	Psote01G0214100.1	Pt01:40781126	Psote03G0296400.1	Pt03:64826645	0
dispersed	Psote01G0214200.1	Pt01:40828945	Psote02G0334400.1	Pt02:82123690	5e-179
dispersed	Psote01G0214300.1	Pt01:40848362	Psote08G0047000.1	Pt08:5172818	5e-15
dispersed	Psote01G0214400.1	Pt01:40878064	Psote04G0195400.1	Pt04:38030754	0
dispersed	Psote01G0214500.1	Pt01:40918776	Psote09G0117600.1	Pt09:19710389	2e-39
dispersed	Psote01G0214600.1	Pt01:40937730	Psote05G0011300.1	Pt05:1789573	9e-41
dispersed	Psote01G0214700.1	Pt01:40951226	Psote03G0049500.1	Pt03:8642256	5e-49
dispersed	Psote01G0214900.1	Pt01:41039522	Psote02G0310900.1	Pt02:78351951	0
dispersed	Psote01G0215000.1	Pt01:41087350	Psote02G0310900.1	Pt02:78351951	3e-37
dispersed	Psote01G0215100.1	Pt01:41106898	Psote03G0268000.1	Pt03:61255498	0
dispersed	Psote01G0215200.1	Pt01:41127338	Psote06G0105900.1	Pt06:14516301	6e-57
dispersed	Psote01G0215300.1	Pt01:41141962	Psote05G0251900.1	Pt05:50663548	9e-46
dispersed	Psote01G0215500.1	Pt01:41185782	Psote09G0001000.1	Pt09:168809	2e-55
dispersed	Psote01G0215700.1	Pt01:41199587	Psote03G0076000.1	Pt03:13749792	5e-51
dispersed	Psote01G0215900.1	Pt01:41232298	Psote03G0182100.1	Pt03:36958842	9e-103
dispersed	Psote01G0216000.1	Pt01:41249080	Psote03G0182400.1	Pt03:37056386	6e-112
dispersed	Psote01G0216100.1	Pt01:41261409	Psote04G0259100.1	Pt04:50228325	2e-175
dispersed	Psote01G0216200.1	Pt01:41290784	Psote04G0258900.1	Pt04:50206732	2e-30
dispersed	Psote01G0216300.1	Pt01:41325375	Psote05G0327400.1	Pt05:66265198	2e-48
dispersed	Psote01G0216500.1	Pt01:41365358	Psote02G0175400.1	Pt02:48657618	0
dispersed	Psote01G0216800.1	Pt01:41397721	Psote09G0096600.1	Pt09:16369322	2e-94
dispersed	Psote01G0217400.1	Pt01:41487706	Psote08G0178100.1	Pt08:28712295	4e-39
dispersed	Psote01G0217700.1	Pt01:41548293	Psote03G0093300.1	Pt03:16892435	1e-22
dispersed	Psote01G0217900.1	Pt01:41574926	Psote04G0047900.1	Pt04:8423613	0
dispersed	Psote01G0218100.1	Pt01:41662196	Psote01G0290900.1	Pt01:56608840	3e-14
dispersed	Psote01G0218300.1	Pt01:41719669	Psote02G0268500.1	Pt02:72128471	1e-30
dispersed	Psote01G0218400.1	Pt01:41748491	Psote04G0050500.1	Pt04:8737372	1e-33
dispersed	Psote01G0218500.1	Pt01:41751018	Psote01G0329700.1	Pt01:65508756	8e-158
dispersed	Psote01G0218900.1	Pt01:41781179	Psote05G0080500.1	Pt05:11467102	0
dispersed	Psote01G0219000.1	Pt01:41816177	Psote08G0069400.1	Pt08:7753355	8e-47
dispersed	Psote01G0219700.1	Pt01:41892199	Psote08G0181700.1	Pt08:29383786	4e-21
dispersed	Psote01G0219800.1	Pt01:41906616	Psote03G0411900.1	Pt03:83716555	9e-129
dispersed	Psote01G0220000.1	Pt01:41914052	Psote03G0280800.1	Pt03:62567081	1e-78
dispersed	Psote01G0220300.1	Pt01:41975586	Psote08G0059100.1	Pt08:6550765	5e-20
dispersed	Psote01G0220700.1	Pt01:41982975	Psote02G0181100.1	Pt02:51712569	2e-47
dispersed	Psote01G0220800.1	Pt01:42073356	Psote01G0249200.1	Pt01:48364340	3e-11
dispersed	Psote01G0220900.1	Pt01:42099166	Psote09G0081200.1	Pt09:13841688	0
dispersed	Psote01G0221000.1	Pt01:42151612	Psote02G0067700.1	Pt02:23251555	1e-124
dispersed	Psote01G0221100.1	Pt01:42170067	Psote01G0410900.1	Pt01:85112834	1e-44
dispersed	Psote01G0221200.1	Pt01:42201883	Psote01G0249200.1	Pt01:48364340	3e-11
dispersed	Psote01G0221400.1	Pt01:42209934	Psote07G0047500.1	Pt07:7563792	5e-20
dispersed	Psote01G0221500.1	Pt01:42219797	Psote01G0221700.1	Pt01:42278038	0
dispersed	Psote01G0221600.1	Pt01:42243263	Psote01G0194900.1	Pt01:34758581	1e-172
dispersed	Psote01G0221700.1	Pt01:42278038	Psote01G0194800.1	Pt01:34694238	0
dispersed	Psote01G0222200.1	Pt01:42392390	Psote03G0342300.1	Pt03:72792931	5e-101
dispersed	Psote01G0222500.1	Pt01:42478863	Psote01G0222700.1	Pt01:42537356	0
dispersed	Psote01G0222600.1	Pt01:42499967	Psote08G0138100.1	Pt08:19164497	2e-149
dispersed	Psote01G0222700.1	Pt01:42537356	Psote04G0197700.1	Pt04:38520756	9e-110
dispersed	Psote01G0222800.1	Pt01:42558512	Psote03G0342800.1	Pt03:72875516	0
dispersed	Psote01G0222900.1	Pt01:42575502	Psote06G0226000.1	Pt06:34025194	2e-46
dispersed	Psote01G0223000.1	Pt01:42576564	Psote06G0226000.1	Pt06:34025194	3e-45
dispersed	Psote01G0223100.1	Pt01:42586917	Psote03G0360100.1	Pt03:75685258	0
dispersed	Psote01G0223200.1	Pt01:42659806	Psote09G0048300.1	Pt09:6324817	7e-12
dispersed	Psote01G0223300.1	Pt01:42699518	Psote04G0170300.1	Pt04:34279597	5e-31
dispersed	Psote01G0223400.1	Pt01:42728236	Psote05G0237900.1	Pt05:47304008	1e-15
dispersed	Psote01G0223500.1	Pt01:42765290	Psote01G0319000.1	Pt01:63109593	4e-18
dispersed	Psote01G0223600.1	Pt01:42776139	Psote05G0063300.1	Pt05:8849328	3e-152
dispersed	Psote01G0223700.1	Pt01:42826153	Psote03G0187600.1	Pt03:39358413	2e-37
dispersed	Psote01G0223800.1	Pt01:42862928	Psote04G0059200.1	Pt04:10870806	1e-131
dispersed	Psote01G0223900.1	Pt01:42873798	Psote05G0238400.1	Pt05:47437442	0
dispersed	Psote01G0224100.1	Pt01:42952903	Psote06G0306300.1	Pt06:43248812	3e-101
dispersed	Psote01G0224200.1	Pt01:42970305	Psote06G0299500.1	Pt06:42225492	6e-23
dispersed	Psote01G0224300.1	Pt01:42974096	Psote03G0243700.1	Pt03:57004231	0
dispersed	Psote01G0224600.1	Pt01:43046037	Psote01G0224900.1	Pt01:43100441	0
dispersed	Psote01G0224700.1	Pt01:43066422	Psote01G0434600.1	Pt01:90591542	2e-98
dispersed	Psote01G0224800.1	Pt01:43074242	Psote05G0112800.1	Pt05:17099671	8e-78
dispersed	Psote01G0224900.1	Pt01:43100441	Psote03G0303000.1	Pt03:66475471	6e-151
dispersed	Psote01G0225000.1	Pt01:43134141	Psote03G0397200.1	Pt03:81610196	1e-50
dispersed	Psote01G0225100.1	Pt01:43147176	Psote04G0317600.1	Pt04:70685642	2e-179
dispersed	Psote01G0225400.1	Pt01:43175528	Psote04G0025300.1	Pt04:4076181	9e-20
dispersed	Psote01G0225500.1	Pt01:43176430	Psote05G0333700.1	Pt05:67336575	6e-144
dispersed	Psote01G0225800.1	Pt01:43203965	Psote04G0290200.1	Pt04:64366030	8e-22
dispersed	Psote01G0225900.1	Pt01:43208894	Psote04G0317300.1	Pt04:70636585	9e-52
dispersed	Psote01G0226100.1	Pt01:43228327	Psote04G0064400.1	Pt04:12037796	9e-180
dispersed	Psote01G0226400.1	Pt01:43233632	Psote04G0064300.1	Pt04:11994232	0
dispersed	Psote01G0226600.1	Pt01:43287790	Psote04G0064200.1	Pt04:11965358	0
dispersed	Psote01G0226700.1	Pt01:43306570	Psote03G0048100.1	Pt03:8407689	7e-20
dispersed	Psote01G0226800.1	Pt01:43378099	Psote03G0048100.1	Pt03:8407689	1e-12
dispersed	Psote01G0226900.1	Pt01:43638713	Psote02G0182700.1	Pt02:52380280	2e-134
dispersed	Psote01G0227000.1	Pt01:43644174	Psote08G0156600.1	Pt08:24330374	1e-23
dispersed	Psote01G0227200.1	Pt01:43656675	Psote02G0098200.1	Pt02:31736984	7e-17
dispersed	Psote01G0227300.1	Pt01:43659252	Psote04G0064100.1	Pt04:11924631	5e-26
dispersed	Psote01G0227400.1	Pt01:43673538	Psote09G0024900.1	Pt09:3244547	1e-106
dispersed	Psote01G0227500.1	Pt01:43704059	Psote04G0245200.1	Pt04:47591877	0
dispersed	Psote01G0227600.1	Pt01:43746340	Psote04G0063700.1	Pt04:11845649	0
dispersed	Psote01G0227700.1	Pt01:43777176	Psote01G0269600.1	Pt01:51997155	1e-44
dispersed	Psote01G0228000.1	Pt01:43788048	Psote04G0063400.1	Pt04:11676045	1e-70
dispersed	Psote01G0228200.1	Pt01:43791004	Psote04G0317200.1	Pt04:70623727	4e-43
dispersed	Psote01G0228400.1	Pt01:43796746	Psote03G0408800.1	Pt03:83362416	9e-38
dispersed	Psote01G0228500.1	Pt01:43806782	Psote04G0150200.1	Pt04:30644269	1e-108
dispersed	Psote01G0228800.1	Pt01:43849556	Psote06G0041700.1	Pt06:5076619	4e-49
dispersed	Psote01G0228900.1	Pt01:43868877	Psote09G0105800.1	Pt09:17681551	1e-18
dispersed	Psote01G0229000.1	Pt01:43893321	Psote01G0319600.1	Pt01:63228878	3e-15
dispersed	Psote01G0229300.1	Pt01:43918918	Psote01G0341600.1	Pt01:67902406	4e-114
dispersed	Psote01G0229400.1	Pt01:43925674	Psote01G0029100.1	Pt01:3528561	4e-77
dispersed	Psote01G0229600.1	Pt01:44020404	Psote07G0233100.1	Pt07:43568601	6e-28
dispersed	Psote01G0229900.1	Pt01:44042724	Psote02G0082800.1	Pt02:27586819	1e-78
dispersed	Psote01G0230500.1	Pt01:44102572	Psote07G0102800.1	Pt07:20864078	3e-31
dispersed	Psote01G0230600.1	Pt01:44103067	Psote01G0340100.1	Pt01:67502978	2e-81
dispersed	Psote01G0230700.1	Pt01:44110897	Psote02G0139200.1	Pt02:40959062	5e-12
dispersed	Psote01G0231000.1	Pt01:44174714	Psote05G0248200.1	Pt05:49937834	9e-72
dispersed	Psote01G0231100.1	Pt01:44200681	Psote01G0337600.1	Pt01:67020758	0
dispersed	Psote01G0231200.1	Pt01:44254346	Psote06G0323800.1	Pt06:45097300	0
dispersed	Psote01G0231300.1	Pt01:44269160	Psote05G0175300.1	Pt05:34300360	0
dispersed	Psote01G0231700.1	Pt01:44321535	Psote06G0337400.1	Pt06:46829003	9e-21
dispersed	Psote01G0232000.1	Pt01:44344585	Psote03G0266900.1	Pt03:61111158	1e-23
dispersed	Psote01G0232100.1	Pt01:44355922	Psote07G0244500.1	Pt07:45037465	1e-166
dispersed	Psote01G0232200.1	Pt01:44371981	Psote01G0233000.1	Pt01:44494540	6e-95
dispersed	Psote01G0232300.1	Pt01:44398271	Psote01G0232500.1	Pt01:44436637	3e-158
dispersed	Psote01G0232400.1	Pt01:44419610	Psote01G0233200.1	Pt01:44524375	0
dispersed	Psote01G0232500.1	Pt01:44436637	Psote05G0176800.1	Pt05:34713435	2e-173
dispersed	Psote01G0232700.1	Pt01:44469164	Psote01G0232300.1	Pt01:44398271	3e-119
dispersed	Psote01G0232800.1	Pt01:44476810	Psote01G0242400.1	Pt01:45472925	7e-29
dispersed	Psote01G0232900.1	Pt01:44477173	Psote04G0269800.1	Pt04:53987224	1e-47
dispersed	Psote01G0233000.1	Pt01:44494540	Psote01G0232400.1	Pt01:44419610	1e-31
dispersed	Psote01G0233200.1	Pt01:44524375	Psote05G0176800.1	Pt05:34713435	0
dispersed	Psote01G0233300.1	Pt01:44543125	Psote07G0244500.1	Pt07:45037465	0
dispersed	Psote01G0233400.1	Pt01:44545832	Psote09G0069000.1	Pt09:11141577	7e-67
dispersed	Psote01G0233800.1	Pt01:44591396	Psote04G0190600.1	Pt04:37087350	2e-80
dispersed	Psote01G0233900.1	Pt01:44596139	Psote04G0158100.1	Pt04:31953195	0
dispersed	Psote01G0234000.1	Pt01:44609678	Psote06G0042600.1	Pt06:5213608	5e-27
dispersed	Psote01G0234100.1	Pt01:44613976	Psote05G0303000.1	Pt05:61310549	2e-14
dispersed	Psote01G0234400.1	Pt01:44621474	Psote03G0289000.1	Pt03:63679534	3e-118
dispersed	Psote01G0234500.1	Pt01:44629776	Psote03G0409500.1	Pt03:83463002	2e-21
dispersed	Psote01G0234600.1	Pt01:44632521	Psote06G0224800.1	Pt06:33912907	3e-131
dispersed	Psote01G0234800.1	Pt01:44640603	Psote06G0031100.1	Pt06:3610712	4e-47
dispersed	Psote01G0234900.1	Pt01:44657277	Psote01G0255500.1	Pt01:49537636	3e-115
dispersed	Psote01G0235100.1	Pt01:44690205	Psote03G0047600.1	Pt03:8373866	6e-13
dispersed	Psote01G0235300.1	Pt01:44705080	Psote06G0072700.1	Pt06:9443990	6e-128
dispersed	Psote01G0235400.1	Pt01:44709969	Psote01G0235600.1	Pt01:44738621	6e-98
dispersed	Psote01G0235500.1	Pt01:44718162	Psote07G0124100.1	Pt07:26556774	4e-36
dispersed	Psote01G0236000.1	Pt01:44801448	Psote01G0237000.1	Pt01:44833569	2e-74
dispersed	Psote01G0236200.1	Pt01:44805991	Psote01G0002000.1	Pt01:342698	9e-12
dispersed	Psote01G0236300.1	Pt01:44810319	Psote02G0373700.1	Pt02:88121752	1e-30
dispersed	Psote01G0237100.1	Pt01:44843632	Psote05G0266000.1	Pt05:53498533	1e-15
dispersed	Psote01G0237200.1	Pt01:44847993	Psote02G0027900.1	Pt02:14085024	6e-54
dispersed	Psote01G0237500.1	Pt01:44878600	Psote07G0005700.1	Pt07:598150	1e-31
dispersed	Psote01G0237700.1	Pt01:44926352	Psote04G0221500.1	Pt04:42909384	6e-29
dispersed	Psote01G0237900.1	Pt01:44940908	Psote03G0094300.1	Pt03:17052596	7e-21
dispersed	Psote01G0238100.1	Pt01:44966199	Psote03G0350800.1	Pt03:74006536	2e-36
dispersed	Psote01G0238300.1	Pt01:44988227	Psote08G0165100.1	Pt08:26796330	3e-21
dispersed	Psote01G0238400.1	Pt01:44990519	Psote07G0090500.1	Pt07:17234756	0
dispersed	Psote01G0238500.1	Pt01:45017020	Psote07G0090500.1	Pt07:17234756	3e-31
dispersed	Psote01G0238600.1	Pt01:45025287	Psote05G0188100.1	Pt05:37602762	1e-14
dispersed	Psote01G0238900.1	Pt01:45042034	Psote03G0330600.1	Pt03:70836131	0
dispersed	Psote01G0239100.1	Pt01:45047727	Psote08G0133900.1	Pt08:18228345	5e-16
dispersed	Psote01G0239600.1	Pt01:45074746	Psote08G0014900.1	Pt08:1746302	5e-48
dispersed	Psote01G0239700.1	Pt01:45086468	Psote05G0212000.1	Pt05:42827036	3e-153
dispersed	Psote01G0239800.1	Pt01:45093868	Psote08G0069000.1	Pt08:7705765	2e-25
dispersed	Psote01G0239900.1	Pt01:45118571	Psote06G0028000.1	Pt06:3194009	0
dispersed	Psote01G0240300.1	Pt01:45157860	Psote02G0296400.1	Pt02:75929619	1e-58
dispersed	Psote01G0240400.1	Pt01:45180844	Psote07G0210200.1	Pt07:40135774	1e-69
dispersed	Psote01G0240500.1	Pt01:45191511	Psote04G0217000.1	Pt04:42203831	4e-129
dispersed	Psote01G0240700.1	Pt01:45209257	Psote03G0279600.1	Pt03:62407977	3e-79
dispersed	Psote01G0240800.1	Pt01:45217816	Psote02G0111100.1	Pt02:34851266	0
dispersed	Psote01G0240900.1	Pt01:45224825	Psote07G0154800.1	Pt07:31842998	3e-44
dispersed	Psote01G0241000.1	Pt01:45237557	Psote06G0061500.1	Pt06:8076490	0
dispersed	Psote01G0241100.1	Pt01:45246332	Psote03G0042400.1	Pt03:7248755	3e-25
dispersed	Psote01G0241200.1	Pt01:45247602	Psote03G0042400.1	Pt03:7248755	6e-132
dispersed	Psote01G0242000.1	Pt01:45403424	Psote08G0168500.1	Pt08:27325814	1e-56
dispersed	Psote01G0242100.1	Pt01:45405582	Psote01G0429300.1	Pt01:89397538	0
dispersed	Psote01G0242200.1	Pt01:45420333	Psote07G0215600.1	Pt07:40960083	9e-82
dispersed	Psote01G0242300.1	Pt01:45452878	Psote02G0084300.1	Pt02:28275934	1e-39
dispersed	Psote01G0242400.1	Pt01:45472925	Psote02G0297600.1	Pt02:76071141	4e-82
dispersed	Psote01G0242500.1	Pt01:45498052	Psote03G0359400.1	Pt03:75534552	1e-17
dispersed	Psote01G0242600.1	Pt01:45514049	Psote06G0064200.1	Pt06:8444922	2e-48
dispersed	Psote01G0242700.1	Pt01:45517186	Psote07G0170600.1	Pt07:33866486	3e-20
dispersed	Psote01G0242900.1	Pt01:45540122	Psote04G0111800.1	Pt04:22990602	7e-121
dispersed	Psote01G0243000.1	Pt01:45552316	Psote06G0064800.1	Pt06:8554313	0
dispersed	Psote01G0243100.1	Pt01:45558005	Psote03G0030400.1	Pt03:5386094	1e-96
dispersed	Psote01G0243300.1	Pt01:45566653	Psote04G0237300.1	Pt04:45795107	2e-12
dispersed	Psote01G0243400.1	Pt01:45588016	Psote06G0065000.1	Pt06:8564835	9e-125
dispersed	Psote01G0243500.1	Pt01:45607591	Psote06G0065100.1	Pt06:8583233	0
dispersed	Psote01G0243600.1	Pt01:45629721	Psote08G0081900.1	Pt08:9246678	9e-34
dispersed	Psote01G0243800.1	Pt01:45735937	Psote02G0374800.1	Pt02:88393089	2e-127
dispersed	Psote01G0243900.1	Pt01:45764752	Psote05G0344000.1	Pt05:69319965	2e-132
dispersed	Psote01G0244400.1	Pt01:45868567	Psote06G0067700.1	Pt06:8896977	4e-62
dispersed	Psote01G0244600.1	Pt01:45872789	Psote02G0141700.1	Pt02:41606084	0
dispersed	Psote01G0244700.1	Pt01:45881001	Psote04G0290000.1	Pt04:64345725	7e-33
dispersed	Psote01G0244800.1	Pt01:45894311	Psote03G0009000.1	Pt03:1615021	6e-23
dispersed	Psote01G0245000.1	Pt01:45916993	Psote08G0034700.1	Pt08:3788142	1e-33
dispersed	Psote01G0245100.1	Pt01:45924662	Psote09G0108500.1	Pt09:18109746	0
dispersed	Psote01G0245200.1	Pt01:45950012	Psote01G0184600.1	Pt01:29948220	2e-27
dispersed	Psote01G0245300.1	Pt01:45957027	Psote04G0097500.1	Pt04:19763637	7e-43
dispersed	Psote01G0245400.1	Pt01:46018442	Psote02G0240400.1	Pt02:67893296	0
dispersed	Psote01G0245500.1	Pt01:46024744	Psote02G0240400.1	Pt02:67893296	2e-67
dispersed	Psote01G0245600.1	Pt01:46083732	Psote06G0015900.1	Pt06:1895395	1e-32
dispersed	Psote01G0245900.1	Pt01:46105036	Psote09G0110900.1	Pt09:18365749	4e-147
dispersed	Psote01G0246000.1	Pt01:46126465	Psote04G0197600.1	Pt04:38495330	9e-165
dispersed	Psote01G0246100.1	Pt01:46133220	Psote04G0323600.1	Pt04:71538688	3e-54
dispersed	Psote01G0246400.1	Pt01:46182250	Psote06G0070700.1	Pt06:9211931	0
dispersed	Psote01G0246500.1	Pt01:46203649	Psote03G0397300.1	Pt03:81633013	5e-67
dispersed	Psote01G0246700.1	Pt01:46218807	Psote05G0061500.1	Pt05:8592396	0
dispersed	Psote01G0246800.1	Pt01:46959904	Psote01G0247100.1	Pt01:47127835	3e-52
dispersed	Psote01G0246900.1	Pt01:46999826	Psote04G0205500.1	Pt04:40150625	1e-46
dispersed	Psote01G0247000.1	Pt01:47034112	Psote01G0247200.1	Pt01:47170174	3e-48
dispersed	Psote01G0247100.1	Pt01:47127835	Psote04G0205500.1	Pt04:40150625	8e-48
dispersed	Psote01G0247300.1	Pt01:47430756	Psote08G0189700.1	Pt08:30665216	1e-33
dispersed	Psote01G0247400.1	Pt01:47498536	Psote03G0185500.1	Pt03:39067184	3e-21
dispersed	Psote01G0247500.1	Pt01:47507644	Psote08G0189700.1	Pt08:30665216	3e-36
dispersed	Psote01G0247600.1	Pt01:47931628	Psote09G0037700.1	Pt09:4916352	3e-15
dispersed	Psote01G0248000.1	Pt01:47973043	Psote06G0072700.1	Pt06:9443990	0
dispersed	Psote01G0248100.1	Pt01:48006439	Psote01G0294000.1	Pt01:57236665	4e-97
dispersed	Psote01G0248300.1	Pt01:48033442	Psote04G0167800.1	Pt04:33966074	8e-89
dispersed	Psote01G0248400.1	Pt01:48059381	Psote05G0062200.1	Pt05:8706326	4e-52
dispersed	Psote01G0248600.1	Pt01:48117851	Psote03G0273700.1	Pt03:61918567	0
dispersed	Psote01G0248700.1	Pt01:48130816	Psote09G0114600.1	Pt09:19078692	1e-85
dispersed	Psote01G0248800.1	Pt01:48147025	Psote05G0065000.1	Pt05:8967870	0
dispersed	Psote01G0248900.1	Pt01:48205142	Psote05G0065000.1	Pt05:8967870	3e-30
dispersed	Psote01G0249000.1	Pt01:48306893	Psote01G0248800.1	Pt01:48147025	1e-38
dispersed	Psote01G0249100.1	Pt01:48350912	Psote04G0130100.1	Pt04:27301532	3e-30
dispersed	Psote01G0249200.1	Pt01:48364340	Psote06G0222400.1	Pt06:33672403	4e-23
dispersed	Psote01G0249400.1	Pt01:48411089	Psote04G0150400.1	Pt04:30653470	4e-95
dispersed	Psote01G0249600.1	Pt01:48449553	Psote03G0027900.1	Pt03:5039949	4e-17
dispersed	Psote01G0249700.1	Pt01:48454799	Psote05G0066900.1	Pt05:9405587	2e-87
dispersed	Psote01G0249900.1	Pt01:48461965	Psote03G0002000.1	Pt03:362053	2e-70
dispersed	Psote01G0250000.1	Pt01:48470509	Psote05G0253400.1	Pt05:50852920	4e-106
dispersed	Psote01G0250100.1	Pt01:48474092	Psote05G0067300.1	Pt05:9441301	0
dispersed	Psote01G0250200.1	Pt01:48481891	Psote02G0370900.1	Pt02:87387055	6e-37
dispersed	Psote01G0250300.1	Pt01:48512325	Psote06G0166900.1	Pt06:27657108	0
dispersed	Psote01G0250400.1	Pt01:48526388	Psote04G0103600.1	Pt04:21142709	1e-81
dispersed	Psote01G0250500.1	Pt01:48534706	Psote02G0214800.1	Pt02:61302775	2e-16
dispersed	Psote01G0250600.1	Pt01:48560286	Psote04G0244300.1	Pt04:47388794	0
dispersed	Psote01G0250700.1	Pt01:48579870	Psote04G0244300.1	Pt04:47388794	0
dispersed	Psote01G0250800.1	Pt01:48589633	Psote06G0078700.1	Pt06:10193784	0
dispersed	Psote01G0251000.1	Pt01:48642973	Psote06G0048600.1	Pt06:6089020	9e-33
dispersed	Psote01G0251100.1	Pt01:48695004	Psote04G0104300.1	Pt04:21194445	9e-15
dispersed	Psote01G0251200.1	Pt01:48750905	Psote09G0118400.1	Pt09:19795039	3e-49
dispersed	Psote01G0251700.1	Pt01:48805957	Psote02G0124200.1	Pt02:37518724	1e-50
dispersed	Psote01G0251800.1	Pt01:48820723	Psote03G0206500.1	Pt03:43332976	1e-101
dispersed	Psote01G0251900.1	Pt01:48839810	Psote02G0061300.1	Pt02:21587491	3e-36
dispersed	Psote01G0252100.1	Pt01:48844635	Psote04G0073000.1	Pt04:14031582	6e-87
dispersed	Psote01G0252200.1	Pt01:48878052	Psote05G0226900.1	Pt05:45435416	1e-12
dispersed	Psote01G0252300.1	Pt01:48887822	Psote05G0072600.1	Pt05:10206777	2e-142
dispersed	Psote01G0252600.1	Pt01:48897035	Psote04G0206000.1	Pt04:40356336	1e-31
dispersed	Psote01G0252700.1	Pt01:48902004	Psote04G0072600.1	Pt04:13875174	3e-52
dispersed	Psote01G0252800.1	Pt01:48925433	Psote06G0399000.1	Pt06:53585938	4e-23
dispersed	Psote01G0253200.1	Pt01:48969158	Psote07G0071500.1	Pt07:13355869	1e-13
dispersed	Psote01G0253300.1	Pt01:48970444	Psote03G0301100.1	Pt03:65805293	2e-180
dispersed	Psote01G0253400.1	Pt01:49010773	Psote06G0100100.1	Pt06:13483312	3e-162
dispersed	Psote01G0253500.1	Pt01:49036937	Psote02G0313900.1	Pt02:78872648	2e-135
dispersed	Psote01G0253600.1	Pt01:49045562	Psote05G0022700.1	Pt05:3199968	6e-28
dispersed	Psote01G0253800.1	Pt01:49066181	Psote04G0221600.1	Pt04:42927780	2e-29
dispersed	Psote01G0254300.1	Pt01:49167016	Psote01G0312700.1	Pt01:62135514	1e-42
dispersed	Psote01G0254400.1	Pt01:49184250	Psote04G0070800.1	Pt04:13425121	0
dispersed	Psote01G0254500.1	Pt01:49205501	Psote09G0123600.1	Pt09:20702841	0
dispersed	Psote01G0254600.1	Pt01:49227601	Psote08G0145000.1	Pt08:21117985	2e-167
dispersed	Psote01G0254900.1	Pt01:49278817	Psote08G0159900.1	Pt08:25868096	7e-128
dispersed	Psote01G0255300.1	Pt01:49475950	Psote02G0100900.1	Pt02:32445612	3e-57
dispersed	Psote01G0255400.1	Pt01:49530045	Psote06G0204900.1	Pt06:31777383	2e-127
dispersed	Psote01G0255500.1	Pt01:49537636	Psote07G0212700.1	Pt07:40539839	2e-172
dispersed	Psote01G0255600.1	Pt01:49564618	Psote08G0083200.1	Pt08:9518620	1e-15
dispersed	Psote01G0255700.1	Pt01:49570940	Psote06G0204900.1	Pt06:31777383	3e-35
dispersed	Psote01G0255800.1	Pt01:49574494	Psote01G0062600.1	Pt01:7888770	9e-12
dispersed	Psote01G0255900.1	Pt01:49583303	Psote08G0114300.1	Pt08:14380534	9e-85
dispersed	Psote01G0256200.1	Pt01:49601057	Psote06G0204700.1	Pt06:31769093	0
dispersed	Psote01G0256300.1	Pt01:49609755	Psote06G0187900.1	Pt06:29914716	6e-158
dispersed	Psote01G0256400.1	Pt01:49630618	Psote09G0165700.1	Pt09:27241443	2e-124
dispersed	Psote01G0256500.1	Pt01:49634010	Psote05G0017300.1	Pt05:2547790	1e-169
dispersed	Psote01G0256600.1	Pt01:49644306	Psote06G0187700.1	Pt06:29884796	9e-110
dispersed	Psote01G0256700.1	Pt01:49656648	Psote03G0316800.1	Pt03:68766484	5e-17
dispersed	Psote01G0257000.1	Pt01:49674738	Psote05G0075300.1	Pt05:10673989	4e-143
dispersed	Psote01G0257100.1	Pt01:49687205	Psote06G0186900.1	Pt06:29820926	5e-95
dispersed	Psote01G0257200.1	Pt01:49720544	Psote06G0186700.1	Pt06:29692709	0
dispersed	Psote01G0257500.1	Pt01:49762289	Psote07G0104900.1	Pt07:22075808	5e-156
dispersed	Psote01G0257600.1	Pt01:49786371	Psote05G0075900.1	Pt05:10766059	2e-43
dispersed	Psote01G0257800.1	Pt01:49795314	Psote03G0369800.1	Pt03:77377075	3e-19
dispersed	Psote01G0257900.1	Pt01:49809760	Psote03G0369800.1	Pt03:77377075	7e-14
dispersed	Psote01G0258200.1	Pt01:49829025	Psote06G0089900.1	Pt06:11823268	2e-84
dispersed	Psote01G0258300.1	Pt01:49851169	Psote06G0090600.1	Pt06:11969711	5e-76
dispersed	Psote01G0258600.1	Pt01:49927076	Psote09G0128000.1	Pt09:21492624	0
dispersed	Psote01G0258700.1	Pt01:49961508	Psote08G0038200.1	Pt08:4142518	9e-52
dispersed	Psote01G0258900.1	Pt01:49982822	Psote06G0189400.1	Pt06:30066129	0
dispersed	Psote01G0259000.1	Pt01:49990888	Psote03G0322600.1	Pt03:69694606	1e-14
dispersed	Psote01G0259200.1	Pt01:50021135	Psote06G0191000.1	Pt06:30278763	0
dispersed	Psote01G0259300.1	Pt01:50044993	Psote06G0263200.1	Pt06:38139261	6e-35
dispersed	Psote01G0259500.1	Pt01:50068614	Psote02G0305400.1	Pt02:77483468	4e-37
dispersed	Psote01G0259600.1	Pt01:50071696	Psote02G0207400.1	Pt02:59641621	5e-126
dispersed	Psote01G0259700.1	Pt01:50121984	Psote04G0269800.1	Pt04:53987224	3e-69
dispersed	Psote01G0259800.1	Pt01:50193363	Psote06G0161900.1	Pt06:26873845	2e-42
dispersed	Psote01G0260200.1	Pt01:50232432	Psote02G0044000.1	Pt02:17712298	5e-75
dispersed	Psote01G0260400.1	Pt01:50316798	Psote06G0192700.1	Pt06:30515058	0
dispersed	Psote01G0260600.1	Pt01:50339765	Psote06G0193600.1	Pt06:30610512	0
dispersed	Psote01G0260900.1	Pt01:50435156	Psote06G0096900.1	Pt06:12977895	5e-110
dispersed	Psote01G0261000.1	Pt01:50441001	Psote01G0044400.1	Pt01:5398666	2e-118
dispersed	Psote01G0261100.1	Pt01:50452563	Psote05G0286500.1	Pt05:58546738	2e-57
dispersed	Psote01G0261300.1	Pt01:50490493	Psote01G0367800.1	Pt01:73561375	3e-17
dispersed	Psote01G0261500.1	Pt01:50531645	Psote05G0338300.1	Pt05:68140355	3e-25
dispersed	Psote01G0261600.1	Pt01:50551988	Psote05G0274000.1	Pt05:55646189	2e-89
dispersed	Psote01G0262000.1	Pt01:50646207	Psote06G0098200.1	Pt06:13203923	5e-16
dispersed	Psote01G0262100.1	Pt01:50680686	Psote02G0113600.1	Pt02:35371484	1e-16
dispersed	Psote01G0262200.1	Pt01:50684936	Psote06G0343900.1	Pt06:47534114	4e-14
dispersed	Psote01G0262300.1	Pt01:50686949	Psote07G0006600.1	Pt07:761590	5e-120
dispersed	Psote01G0262400.1	Pt01:50747182	Psote03G0178800.1	Pt03:36302240	1e-101
dispersed	Psote01G0262500.1	Pt01:50754061	Psote04G0181300.1	Pt04:35679537	8e-11
dispersed	Psote01G0262700.1	Pt01:50783609	Psote07G0068500.1	Pt07:12323041	2e-73
dispersed	Psote01G0262800.1	Pt01:50786643	Psote05G0342300.1	Pt05:68990026	5e-19
dispersed	Psote01G0262900.1	Pt01:50817482	Psote05G0272600.1	Pt05:55201512	7e-94
dispersed	Psote01G0263000.1	Pt01:50824176	Psote02G0299600.1	Pt02:76412575	2e-57
dispersed	Psote01G0263300.1	Pt01:50841202	Psote04G0315700.1	Pt04:70444546	2e-23
dispersed	Psote01G0263400.1	Pt01:50880784	Psote01G0162700.1	Pt01:25532919	1e-29
dispersed	Psote01G0264100.1	Pt01:51002118	Psote06G0359600.1	Pt06:49457989	4e-52
dispersed	Psote01G0264200.1	Pt01:51005268	Psote03G0067900.1	Pt03:12046894	4e-82
dispersed	Psote01G0264300.1	Pt01:51026836	Psote09G0160600.1	Pt09:26597916	2e-77
dispersed	Psote01G0264400.1	Pt01:51048171	Psote09G0160600.1	Pt09:26597916	1e-60
dispersed	Psote01G0264600.1	Pt01:51088781	Psote05G0043600.1	Pt05:6326309	7e-77
dispersed	Psote01G0264800.1	Pt01:51179644	Psote02G0109900.1	Pt02:34513193	1e-13
dispersed	Psote01G0264900.1	Pt01:51182043	Psote02G0192700.1	Pt02:55901351	1e-81
dispersed	Psote01G0265000.1	Pt01:51190428	Psote04G0273000.1	Pt04:56129030	5e-13
dispersed	Psote01G0265100.1	Pt01:51211570	Psote07G0034800.1	Pt07:5348649	3e-114
dispersed	Psote01G0265200.1	Pt01:51223186	Psote03G0303000.1	Pt03:66475471	5e-151
dispersed	Psote01G0265300.1	Pt01:51228595	Psote07G0029000.1	Pt07:4372129	3e-152
dispersed	Psote01G0265400.1	Pt01:51230597	Psote07G0029000.1	Pt07:4372129	1e-34
dispersed	Psote01G0265600.1	Pt01:51238929	Psote04G0272600.1	Pt04:55992887	1e-27
dispersed	Psote01G0265800.1	Pt01:51290020	Psote05G0045700.1	Pt05:6718224	7e-106
dispersed	Psote01G0266000.1	Pt01:51324715	Psote01G0288400.1	Pt01:55910261	7e-26
dispersed	Psote01G0266400.1	Pt01:51378045	Psote07G0176800.1	Pt07:34745115	4e-38
dispersed	Psote01G0266500.1	Pt01:51383945	Psote06G0096900.1	Pt06:12977895	9e-64
dispersed	Psote01G0267000.1	Pt01:51476574	Psote01G0201300.1	Pt01:37188830	5e-114
dispersed	Psote01G0267100.1	Pt01:51482427	Psote07G0038700.1	Pt07:5904901	1e-149
dispersed	Psote01G0267200.1	Pt01:51494951	Psote02G0182200.1	Pt02:52150725	8e-12
dispersed	Psote01G0267300.1	Pt01:51496652	Psote05G0202500.1	Pt05:40229237	0
dispersed	Psote01G0267400.1	Pt01:51525917	Psote07G0037900.1	Pt07:5744923	0
dispersed	Psote01G0267600.1	Pt01:51565338	Psote06G0354100.1	Pt06:48826925	2e-18
dispersed	Psote01G0267700.1	Pt01:51567191	Psote05G0047500.1	Pt05:6993012	6e-135
dispersed	Psote01G0267800.1	Pt01:51590452	Psote07G0037700.1	Pt07:5713421	6e-43
dispersed	Psote01G0267900.1	Pt01:51591374	Psote01G0427100.1	Pt01:88924167	2e-136
dispersed	Psote01G0268000.1	Pt01:51603631	Psote07G0037600.1	Pt07:5670264	5e-85
dispersed	Psote01G0268400.1	Pt01:51651184	Psote07G0040100.1	Pt07:6052037	4e-74
dispersed	Psote01G0268500.1	Pt01:51677238	Psote07G0055800.1	Pt07:9203875	1e-22
dispersed	Psote01G0268600.1	Pt01:51677339	Psote04G0227100.1	Pt04:43757140	1e-19
dispersed	Psote01G0268700.1	Pt01:51719112	Psote07G0018700.1	Pt07:2579548	2e-164
dispersed	Psote01G0268800.1	Pt01:51788840	Psote07G0018900.1	Pt07:2594555	2e-32
dispersed	Psote01G0268900.1	Pt01:51832898	Psote06G0391700.1	Pt06:52793494	5e-21
dispersed	Psote01G0269100.1	Pt01:51869892	Psote06G0393000.1	Pt06:52898460	1e-41
dispersed	Psote01G0269500.1	Pt01:51973891	Psote02G0067200.1	Pt02:23134283	0
dispersed	Psote01G0269700.1	Pt01:52041042	Psote03G0069700.1	Pt03:12487975	4e-110
dispersed	Psote01G0269800.1	Pt01:52063848	Psote08G0203700.1	Pt08:32446392	1e-31
dispersed	Psote01G0270000.1	Pt01:52069577	Psote06G0082000.1	Pt06:10575679	8e-23
dispersed	Psote01G0270200.1	Pt01:52074692	Psote07G0038700.1	Pt07:5904901	5e-41
dispersed	Psote01G0270300.1	Pt01:52082219	Psote05G0319600.1	Pt05:64720025	2e-12
dispersed	Psote01G0270400.1	Pt01:52088831	Psote05G0188100.1	Pt05:37602762	8e-16
dispersed	Psote01G0270600.1	Pt01:52120600	Psote05G0283900.1	Pt05:57878882	9e-31
dispersed	Psote01G0270700.1	Pt01:52127138	Psote01G0372100.1	Pt01:74484141	3e-13
dispersed	Psote01G0270900.1	Pt01:52163140	Psote02G0160800.1	Pt02:45258621	8e-37
dispersed	Psote01G0271300.1	Pt01:52189901	Psote02G0114800.1	Pt02:35539608	7e-43
dispersed	Psote01G0271500.1	Pt01:52220413	Psote09G0094900.1	Pt09:16109360	2e-52
dispersed	Psote01G0271600.1	Pt01:52222087	Psote09G0094900.1	Pt09:16109360	1e-79
dispersed	Psote01G0271700.1	Pt01:52228914	Psote01G0303400.1	Pt01:59915857	2e-110
dispersed	Psote01G0272000.1	Pt01:52243642	Psote09G0107600.1	Pt09:17983115	0
dispersed	Psote01G0272100.1	Pt01:52258814	Psote05G0038800.1	Pt05:5363345	0
dispersed	Psote01G0272400.1	Pt01:52319659	Psote06G0284600.1	Pt06:40557673	2e-42
dispersed	Psote01G0272500.1	Pt01:52332318	Psote03G0176100.1	Pt03:35736402	6e-64
dispersed	Psote01G0272600.1	Pt01:52393266	Psote05G0107600.1	Pt05:16049620	2e-22
dispersed	Psote01G0272900.1	Pt01:52402606	Psote04G0014600.1	Pt04:2519215	0
dispersed	Psote01G0273000.1	Pt01:52411872	Psote02G0315700.1	Pt02:79171679	3e-22
dispersed	Psote01G0273300.1	Pt01:52450187	Psote01G0352900.1	Pt01:70360463	1e-122
dispersed	Psote01G0273400.1	Pt01:52492304	Psote05G0066900.1	Pt05:9405587	5e-34
dispersed	Psote01G0273700.1	Pt01:52539064	Psote04G0128400.1	Pt04:26926009	8e-81
dispersed	Psote01G0273800.1	Pt01:52563032	Psote09G0152400.1	Pt09:25294684	8e-12
dispersed	Psote01G0273900.1	Pt01:52598618	Psote06G0122300.1	Pt06:17595450	1e-26
dispersed	Psote01G0274000.1	Pt01:52691584	Psote04G0169700.1	Pt04:34238300	7e-17
dispersed	Psote01G0274500.1	Pt01:52767213	Psote03G0140600.1	Pt03:27682965	6e-52
dispersed	Psote01G0274700.1	Pt01:52805838	Psote02G0277200.1	Pt02:73172626	1e-16
dispersed	Psote01G0274800.1	Pt01:52807214	Psote03G0140600.1	Pt03:27682965	3e-29
dispersed	Psote01G0274900.1	Pt01:52833707	Psote08G0032000.1	Pt08:3433363	0
dispersed	Psote01G0275000.1	Pt01:52856810	Psote06G0257400.1	Pt06:37547608	1e-127
dispersed	Psote01G0275300.1	Pt01:52903084	Psote03G0348900.1	Pt03:73691007	0
dispersed	Psote01G0275800.1	Pt01:52984612	Psote02G0067400.1	Pt02:23200453	2e-25
dispersed	Psote01G0275900.1	Pt01:53044396	Psote03G0357100.1	Pt03:75135701	4e-38
dispersed	Psote01G0276100.1	Pt01:53067360	Psote04G0239400.1	Pt04:46293730	3e-70
dispersed	Psote01G0276200.1	Pt01:53123126	Psote03G0141700.1	Pt03:27804415	1e-142
dispersed	Psote01G0276300.1	Pt01:53177813	Psote06G0326100.1	Pt06:45400701	5e-82
dispersed	Psote01G0276400.1	Pt01:53282930	Psote09G0165700.1	Pt09:27241443	0
dispersed	Psote01G0276500.1	Pt01:53349922	Psote09G0019700.1	Pt09:2514471	1e-30
dispersed	Psote01G0276600.1	Pt01:53373318	Psote06G0041500.1	Pt06:5035869	9e-116
dispersed	Psote01G0276700.1	Pt01:53391809	Psote05G0249000.1	Pt05:50050850	7e-42
dispersed	Psote01G0276800.1	Pt01:53393183	Psote09G0109100.1	Pt09:18181327	7e-57
dispersed	Psote01G0276900.1	Pt01:53447114	Psote01G0044300.1	Pt01:5356500	3e-18
dispersed	Psote01G0277000.1	Pt01:53489416	Psote04G0053800.1	Pt04:9417804	1e-13
dispersed	Psote01G0277300.1	Pt01:53541018	Psote02G0101900.1	Pt02:32689146	9e-127
dispersed	Psote01G0277400.1	Pt01:53562097	Psote06G0304200.1	Pt06:42980089	9e-19
dispersed	Psote01G0277600.1	Pt01:53630601	Psote02G0141600.1	Pt02:41536322	1e-32
dispersed	Psote01G0278000.1	Pt01:53685517	Psote05G0300100.1	Pt05:60728333	3e-104
dispersed	Psote01G0278200.1	Pt01:53731355	Psote06G0336600.1	Pt06:46779984	6e-85
dispersed	Psote01G0278300.1	Pt01:53741289	Psote05G0197300.1	Pt05:39377839	5e-75
dispersed	Psote01G0278500.1	Pt01:53789365	Psote02G0349300.1	Pt02:83994880	8e-43
dispersed	Psote01G0278600.1	Pt01:53791772	Psote02G0349300.1	Pt02:83994880	2e-15
dispersed	Psote01G0278700.1	Pt01:53804473	Psote06G0326900.1	Pt06:45498588	3e-26
dispersed	Psote01G0278800.1	Pt01:53820600	Psote09G0059900.1	Pt09:8367654	5e-102
dispersed	Psote01G0278900.1	Pt01:53825246	Psote03G0394900.1	Pt03:81350722	2e-62
dispersed	Psote01G0279100.1	Pt01:53847181	Psote03G0357500.1	Pt03:75244815	2e-61
dispersed	Psote01G0279300.1	Pt01:53853968	Psote06G0088100.1	Pt06:11564363	9e-56
dispersed	Psote01G0279400.1	Pt01:53862636	Psote05G0201900.1	Pt05:40184022	4e-85
dispersed	Psote01G0279500.1	Pt01:53874888	Psote03G0135500.1	Pt03:26740280	9e-13
dispersed	Psote01G0279700.1	Pt01:53897533	Psote09G0022300.1	Pt09:2864090	3e-93
dispersed	Psote01G0279800.1	Pt01:53931274	Psote04G0250300.1	Pt04:48644520	0
dispersed	Psote01G0280100.1	Pt01:53975722	Psote02G0022500.1	Pt02:12558730	4e-80
dispersed	Psote01G0280200.1	Pt01:53992847	Psote03G0211900.1	Pt03:45086922	6e-13
dispersed	Psote01G0280300.1	Pt01:54002391	Psote05G0164200.1	Pt05:31071095	4e-12
dispersed	Psote01G0280400.1	Pt01:54011718	Psote02G0171400.1	Pt02:47706043	1e-36
dispersed	Psote01G0280500.1	Pt01:54035119	Psote06G0065200.1	Pt06:8594840	4e-171
dispersed	Psote01G0280700.1	Pt01:54069032	Psote08G0018500.1	Pt08:2071525	7e-40
dispersed	Psote01G0280800.1	Pt01:54107573	Psote06G0009500.1	Pt06:1078642	2e-120
dispersed	Psote01G0281100.1	Pt01:54235060	Psote04G0051400.1	Pt04:8829750	1e-56
dispersed	Psote01G0281300.1	Pt01:54312170	Psote06G0382500.1	Pt06:51860966	3e-141
dispersed	Psote01G0281500.1	Pt01:54349311	Psote06G0130900.1	Pt06:20490803	1e-160
dispersed	Psote01G0281800.1	Pt01:54379918	Psote02G0114500.1	Pt02:35495499	3e-21
dispersed	Psote01G0282000.1	Pt01:54386980	Psote02G0116000.1	Pt02:35857386	1e-25
dispersed	Psote01G0282100.1	Pt01:54409653	Psote07G0087500.1	Pt07:16703969	6e-53
dispersed	Psote01G0282300.1	Pt01:54434237	Psote03G0070900.1	Pt03:12669635	5e-11
dispersed	Psote01G0282400.1	Pt01:54460446	Psote02G0242800.1	Pt02:68539760	0
dispersed	Psote01G0282500.1	Pt01:54500201	Psote01G0375100.1	Pt01:75351525	1e-40
dispersed	Psote01G0282700.1	Pt01:54553818	Psote04G0049300.1	Pt04:8624584	2e-180
dispersed	Psote01G0282800.1	Pt01:54556542	Psote01G0184000.1	Pt01:29787999	2e-16
dispersed	Psote01G0282900.1	Pt01:54615953	Psote07G0055000.1	Pt07:9070238	1e-162
dispersed	Psote01G0283100.1	Pt01:54672168	Psote05G0219800.1	Pt05:44220342	8e-37
dispersed	Psote01G0283300.1	Pt01:54769854	Psote03G0068900.1	Pt03:12344247	0
dispersed	Psote01G0283600.1	Pt01:54789592	Psote01G0084900.1	Pt01:11458812	2e-45
dispersed	Psote01G0283700.1	Pt01:54818747	Psote06G0129200.1	Pt06:19817921	0
dispersed	Psote01G0283900.1	Pt01:54832827	Psote06G0065700.1	Pt06:8692505	0
dispersed	Psote01G0284000.1	Pt01:54945575	Psote01G0397000.1	Pt01:80739879	0
dispersed	Psote01G0284100.1	Pt01:54992988	Psote09G0081200.1	Pt09:13841688	0
dispersed	Psote01G0284200.1	Pt01:54997709	Psote07G0184500.1	Pt07:35910698	2e-22
dispersed	Psote01G0284300.1	Pt01:55056116	Psote02G0014200.1	Pt02:10253788	6e-55
dispersed	Psote01G0284500.1	Pt01:55115665	Psote05G0309500.1	Pt05:62649782	2e-114
dispersed	Psote01G0284700.1	Pt01:55158769	Psote08G0186100.1	Pt08:30173230	1e-108
dispersed	Psote01G0284800.1	Pt01:55160905	Psote04G0044200.1	Pt04:7887817	1e-107
dispersed	Psote01G0284900.1	Pt01:55176411	Psote02G0168800.1	Pt02:46951114	6e-18
dispersed	Psote01G0285000.1	Pt01:55180238	Psote02G0372700.1	Pt02:87967170	6e-63
dispersed	Psote01G0285100.1	Pt01:55202345	Psote02G0062600.1	Pt02:21839980	7e-25
dispersed	Psote01G0285200.1	Pt01:55260326	Psote04G0311100.1	Pt04:69735295	1e-54
dispersed	Psote01G0285400.1	Pt01:55277823	Psote05G0079300.1	Pt05:11251493	4e-25
dispersed	Psote01G0285500.1	Pt01:55307935	Psote01G0371500.1	Pt01:74265944	6e-29
dispersed	Psote01G0285600.1	Pt01:55322911	Psote06G0032900.1	Pt06:3919490	2e-54
dispersed	Psote01G0285700.1	Pt01:55382851	Psote06G0355300.1	Pt06:48955727	3e-24
dispersed	Psote01G0285800.1	Pt01:55384920	Psote04G0084700.1	Pt04:16784297	1e-26
dispersed	Psote01G0285900.1	Pt01:55432975	Psote05G0265100.1	Pt05:53309725	5e-94
dispersed	Psote01G0286000.1	Pt01:55457231	Psote08G0205500.1	Pt08:32837423	4e-84
dispersed	Psote01G0286400.1	Pt01:55512994	Psote04G0192900.1	Pt04:37547314	0
dispersed	Psote01G0286500.1	Pt01:55532241	Psote09G0040000.1	Pt09:5119598	2e-141
dispersed	Psote01G0286700.1	Pt01:55581211	Psote04G0185200.1	Pt04:36124490	3e-29
dispersed	Psote01G0286900.1	Pt01:55599137	Psote02G0143600.1	Pt02:42261886	1e-54
dispersed	Psote01G0287000.1	Pt01:55637689	Psote05G0061100.1	Pt05:8559312	0
dispersed	Psote01G0287100.1	Pt01:55640969	Psote03G0183800.1	Pt03:38516982	0
dispersed	Psote01G0287300.1	Pt01:55702353	Psote03G0275000.1	Pt03:62033348	2e-14
dispersed	Psote01G0287600.1	Pt01:55731720	Psote05G0052300.1	Pt05:7496626	1e-59
dispersed	Psote01G0287800.1	Pt01:55800023	Psote02G0252400.1	Pt02:70163824	2e-16
dispersed	Psote01G0288000.1	Pt01:55831196	Psote03G0400500.1	Pt03:82087414	4e-33
dispersed	Psote01G0288200.1	Pt01:55880379	Psote07G0173900.1	Pt07:34288997	9e-19
dispersed	Psote01G0288700.1	Pt01:55997079	Psote05G0336500.1	Pt05:67901965	1e-24
dispersed	Psote01G0288800.1	Pt01:56025208	Psote01G0252100.1	Pt01:48844635	1e-54
dispersed	Psote01G0289100.1	Pt01:56043944	Psote03G0003600.1	Pt03:566143	1e-33
dispersed	Psote01G0289300.1	Pt01:56080169	Psote05G0113700.1	Pt05:17277671	2e-14
dispersed	Psote01G0289500.1	Pt01:56114247	Psote01G0405200.1	Pt01:83396736	3e-139
dispersed	Psote01G0289600.1	Pt01:56136331	Psote08G0191700.1	Pt08:30929002	3e-90
dispersed	Psote01G0289900.1	Pt01:56264148	Psote08G0089100.1	Pt08:10488855	7e-131
dispersed	Psote01G0290300.1	Pt01:56448839	Psote04G0266400.1	Pt04:52164612	0
dispersed	Psote01G0290400.1	Pt01:56504245	Psote03G0189300.1	Pt03:39539688	1e-126
dispersed	Psote01G0290500.1	Pt01:56526707	Psote04G0101000.1	Pt04:20614888	4e-70
dispersed	Psote01G0290600.1	Pt01:56555667	Psote02G0175600.1	Pt02:48701167	5e-49
dispersed	Psote01G0290800.1	Pt01:56584888	Psote01G0426900.1	Pt01:88879696	5e-52
dispersed	Psote01G0290900.1	Pt01:56608840	Psote07G0172300.1	Pt07:34064846	2e-16
dispersed	Psote01G0291100.1	Pt01:56647487	Psote01G0427100.1	Pt01:88924167	2e-94
dispersed	Psote01G0291200.1	Pt01:56662323	Psote07G0064700.1	Pt07:11506636	1e-111
dispersed	Psote01G0291300.1	Pt01:56666001	Psote07G0065800.1	Pt07:11683271	3e-174
dispersed	Psote01G0291400.1	Pt01:56685565	Psote09G0147500.1	Pt09:24541196	2e-21
dispersed	Psote01G0291500.1	Pt01:56691704	Psote08G0210200.1	Pt08:33515768	0
dispersed	Psote01G0291600.1	Pt01:56733992	Psote09G0095000.1	Pt09:16138955	1e-65
dispersed	Psote01G0291700.1	Pt01:56774198	Psote07G0066600.1	Pt07:11864167	5e-19
dispersed	Psote01G0291800.1	Pt01:56796758	Psote03G0190900.1	Pt03:39825487	2e-45
dispersed	Psote01G0291900.1	Pt01:56813447	Psote07G0066600.1	Pt07:11864167	2e-108
dispersed	Psote01G0292000.1	Pt01:56856387	Psote06G0073900.1	Pt06:9633596	1e-14
dispersed	Psote01G0292200.1	Pt01:56888709	Psote02G0354500.1	Pt02:84858377	4e-103
dispersed	Psote01G0292400.1	Pt01:56897730	Psote09G0052300.1	Pt09:7003891	2e-27
dispersed	Psote01G0292500.1	Pt01:56920862	Psote09G0017300.1	Pt09:2091433	2e-153
dispersed	Psote01G0292700.1	Pt01:56966288	Psote02G0012700.1	Pt02:10007151	0
dispersed	Psote01G0292800.1	Pt01:56969011	Psote01G0428800.1	Pt01:89148539	0
dispersed	Psote01G0293100.1	Pt01:57034405	Psote03G0100100.1	Pt03:18194480	5e-95
dispersed	Psote01G0293400.1	Pt01:57064637	Psote02G0233000.1	Pt02:66114988	9e-152
dispersed	Psote01G0293500.1	Pt01:57083945	Psote05G0014200.1	Pt05:2115073	1e-20
dispersed	Psote01G0293700.1	Pt01:57127270	Psote07G0031500.1	Pt07:4755045	1e-66
dispersed	Psote01G0293800.1	Pt01:57170503	Psote01G0267000.1	Pt01:51476574	7e-39
dispersed	Psote01G0293900.1	Pt01:57208908	Psote03G0036100.1	Pt03:6335010	7e-112
dispersed	Psote01G0294000.1	Pt01:57236665	Psote03G0364300.1	Pt03:76498361	2e-89
dispersed	Psote01G0294100.1	Pt01:57299279	Psote07G0217000.1	Pt07:41114767	7e-152
dispersed	Psote01G0294200.1	Pt01:57378140	Psote06G0446100.1	Pt06:58348720	0
dispersed	Psote01G0294300.1	Pt01:57390063	Psote03G0171000.1	Pt03:34720054	1e-26
dispersed	Psote01G0294400.1	Pt01:57416190	Psote04G0338100.1	Pt04:74060812	3e-101
dispersed	Psote01G0294500.1	Pt01:57464284	Psote09G0069200.1	Pt09:11167069	9e-19
dispersed	Psote01G0294600.1	Pt01:57502078	Psote05G0227900.1	Pt05:45638897	1e-28
dispersed	Psote01G0294700.1	Pt01:57547590	Psote07G0200600.1	Pt07:38777100	6e-45
dispersed	Psote01G0294900.1	Pt01:57618676	Psote02G0106400.1	Pt02:33756853	2e-26
dispersed	Psote01G0295100.1	Pt01:57623687	Psote08G0108800.1	Pt08:13293539	8e-120
dispersed	Psote01G0295300.1	Pt01:57660253	Psote03G0319500.1	Pt03:69293587	4e-25
dispersed	Psote01G0295400.1	Pt01:57708320	Psote05G0326900.1	Pt05:66223128	2e-164
dispersed	Psote01G0295500.1	Pt01:57747192	Psote03G0144400.1	Pt03:28296854	8e-93
dispersed	Psote01G0295600.1	Pt01:57804867	Psote04G0218700.1	Pt04:42487915	3e-25
dispersed	Psote01G0295700.1	Pt01:57819937	Psote05G0286100.1	Pt05:58479880	7e-14
dispersed	Psote01G0295900.1	Pt01:57867346	Psote06G0092000.1	Pt06:12122327	6e-18
dispersed	Psote01G0296100.1	Pt01:57915991	Psote02G0100400.1	Pt02:32381239	8e-16
dispersed	Psote01G0296200.1	Pt01:57940113	Psote03G0379900.1	Pt03:79097003	5e-40
dispersed	Psote01G0296300.1	Pt01:57943240	Psote07G0192900.1	Pt07:37564209	7e-46
dispersed	Psote01G0296700.1	Pt01:57953178	Psote06G0034900.1	Pt06:4209482	9e-117
dispersed	Psote01G0296900.1	Pt01:57985520	Psote04G0231500.1	Pt04:44684785	0
dispersed	Psote01G0297000.1	Pt01:58033952	Psote04G0231500.1	Pt04:44684785	0
dispersed	Psote01G0297100.1	Pt01:58065983	Psote07G0070900.1	Pt07:13258021	1e-163
dispersed	Psote01G0297200.1	Pt01:58116638	Psote07G0218700.1	Pt07:41371221	8e-58
dispersed	Psote01G0297500.1	Pt01:58188319	Psote04G0120400.1	Pt04:25013452	9e-124
dispersed	Psote01G0297600.1	Pt01:58200150	Psote04G0120300.1	Pt04:25011551	2e-30
dispersed	Psote01G0297700.1	Pt01:58787994	Psote04G0250400.1	Pt04:48748245	3e-22
dispersed	Psote01G0297800.1	Pt01:58823369	Psote05G0130700.1	Pt05:21483974	5e-47
dispersed	Psote01G0297900.1	Pt01:58837914	Psote09G0155500.1	Pt09:25892894	0
dispersed	Psote01G0298200.1	Pt01:58855360	Psote05G0006500.1	Pt05:1201537	2e-11
dispersed	Psote01G0298300.1	Pt01:58868783	Psote02G0061000.1	Pt02:21534016	0
dispersed	Psote01G0298400.1	Pt01:58879005	Psote06G0077200.1	Pt06:9980823	1e-41
dispersed	Psote01G0298500.1	Pt01:58883748	Psote02G0312300.1	Pt02:78688721	2e-131
dispersed	Psote01G0298600.1	Pt01:58963822	Psote05G0149200.1	Pt05:26482331	1e-143
dispersed	Psote01G0298700.1	Pt01:58982571	Psote09G0010100.1	Pt09:1186900	5e-74
dispersed	Psote01G0298900.1	Pt01:58994826	Psote04G0089000.1	Pt04:17570590	5e-57
dispersed	Psote01G0299600.1	Pt01:59064970	Psote08G0067500.1	Pt08:7489785	2e-26
dispersed	Psote01G0299700.1	Pt01:59066148	Psote03G0259000.1	Pt03:59913491	8e-15
dispersed	Psote01G0299800.1	Pt01:59082329	Psote09G0008500.1	Pt09:925212	2e-50
dispersed	Psote01G0300000.1	Pt01:59113751	Psote06G0404400.1	Pt06:54137314	5e-15
dispersed	Psote01G0300100.1	Pt01:59137281	Psote02G0034400.1	Pt02:15472907	4e-44
dispersed	Psote01G0300200.1	Pt01:59167528	Psote02G0073800.1	Pt02:25215735	7e-57
dispersed	Psote01G0300400.1	Pt01:59180687	Psote04G0212400.1	Pt04:41340237	7e-16
dispersed	Psote01G0300600.1	Pt01:59277365	Psote03G0107200.1	Pt03:20020600	1e-103
dispersed	Psote01G0300700.1	Pt01:59289568	Psote08G0200000.1	Pt08:32016332	6e-143
dispersed	Psote01G0300900.1	Pt01:59304101	Psote08G0092600.1	Pt08:10914716	0
dispersed	Psote01G0301000.1	Pt01:59317606	Psote07G0186400.1	Pt07:36309592	5e-90
dispersed	Psote01G0301100.1	Pt01:59324613	Psote02G0145100.1	Pt02:42490016	1e-13
dispersed	Psote01G0301200.1	Pt01:59326598	Psote02G0374800.1	Pt02:88393089	5e-36
dispersed	Psote01G0301300.1	Pt01:59334210	Psote04G0232600.1	Pt04:45053776	2e-43
dispersed	Psote01G0301600.1	Pt01:59361412	Psote04G0015300.1	Pt04:2628384	7e-77
dispersed	Psote01G0301700.1	Pt01:59398077	Psote01G0302100.1	Pt01:59468447	6e-99
dispersed	Psote01G0302000.1	Pt01:59447108	Psote02G0007700.1	Pt02:8774119	3e-117
dispersed	Psote01G0302100.1	Pt01:59468447	Psote02G0007700.1	Pt02:8774119	2e-111
dispersed	Psote01G0302200.1	Pt01:59508815	Psote02G0223000.1	Pt02:64366553	3e-13
dispersed	Psote01G0302400.1	Pt01:59532981	Psote06G0053100.1	Pt06:6708741	2e-124
dispersed	Psote01G0302500.1	Pt01:59542299	Psote03G0042700.1	Pt03:7298775	1e-21
dispersed	Psote01G0302600.1	Pt01:59580124	Psote08G0200600.1	Pt08:32078834	4e-18
dispersed	Psote01G0302800.1	Pt01:59624662	Psote08G0200900.1	Pt08:32125587	4e-178
dispersed	Psote01G0303000.1	Pt01:59753828	Psote01G0303200.1	Pt01:59853744	2e-134
dispersed	Psote01G0303100.1	Pt01:59826374	Psote07G0074700.1	Pt07:14157070	9e-121
dispersed	Psote01G0303200.1	Pt01:59853744	Psote07G0074700.1	Pt07:14157070	9e-119
dispersed	Psote01G0303400.1	Pt01:59915857	Psote08G0050900.1	Pt08:5587945	4e-117
dispersed	Psote01G0303500.1	Pt01:59921404	Psote02G0251700.1	Pt02:70051908	2e-168
dispersed	Psote01G0303700.1	Pt01:59941964	Psote05G0137200.1	Pt05:23291298	1e-22
dispersed	Psote01G0303800.1	Pt01:59943812	Psote02G0142200.1	Pt02:41872774	0
dispersed	Psote01G0303900.1	Pt01:59985925	Psote07G0068600.1	Pt07:12337407	1e-16
dispersed	Psote01G0304000.1	Pt01:60008076	Psote04G0270600.1	Pt04:54089749	8e-28
dispersed	Psote01G0304100.1	Pt01:60054085	Psote03G0023200.1	Pt03:4468063	2e-85
dispersed	Psote01G0304300.1	Pt01:60080911	Psote02G0003900.1	Pt02:8038296	7e-71
dispersed	Psote01G0304500.1	Pt01:60159315	Psote08G0204000.1	Pt08:32488305	3e-136
dispersed	Psote01G0304600.1	Pt01:60163760	Psote08G0175000.1	Pt08:28272473	1e-26
dispersed	Psote01G0304800.1	Pt01:60171732	Psote07G0139400.1	Pt07:29438502	5e-37
dispersed	Psote01G0304900.1	Pt01:60176572	Psote03G0398800.1	Pt03:81864291	0
dispersed	Psote01G0305000.1	Pt01:60215018	Psote05G0071200.1	Pt05:9949068	3e-11
dispersed	Psote01G0305100.1	Pt01:60221588	Psote06G0033300.1	Pt06:3972017	1e-143
dispersed	Psote01G0305300.1	Pt01:60261363	Psote05G0291400.1	Pt05:59602611	6e-20
dispersed	Psote01G0305400.1	Pt01:60280288	Psote08G0081600.1	Pt08:9237268	4e-19
dispersed	Psote01G0305500.1	Pt01:60300304	Psote08G0121700.1	Pt08:15666139	1e-39
dispersed	Psote01G0305600.1	Pt01:60389429	Psote07G0077900.1	Pt07:15058893	0
dispersed	Psote01G0305700.1	Pt01:60444245	Psote07G0077500.1	Pt07:14998304	0
dispersed	Psote01G0305900.1	Pt01:60469467	Psote05G0339500.1	Pt05:68345453	1e-25
dispersed	Psote01G0306000.1	Pt01:60535593	Psote07G0203800.1	Pt07:39112902	5e-62
dispersed	Psote01G0306100.1	Pt01:60559489	Psote06G0072800.1	Pt06:9448534	6e-71
dispersed	Psote01G0306400.1	Pt01:60606643	Psote07G0077200.1	Pt07:14910342	5e-118
dispersed	Psote01G0306600.1	Pt01:60611859	Psote06G0017300.1	Pt06:2010617	5e-56
dispersed	Psote01G0306700.1	Pt01:60632429	Psote07G0077000.1	Pt07:14830823	0
dispersed	Psote01G0306900.1	Pt01:60679519	Psote08G0119000.1	Pt08:15121192	2e-108
dispersed	Psote01G0307000.1	Pt01:60758780	Psote03G0269600.1	Pt03:61488992	1e-107
dispersed	Psote01G0307100.1	Pt01:60773462	Psote04G0160100.1	Pt04:32319923	3e-16
dispersed	Psote01G0307500.1	Pt01:60843101	Psote08G0046200.1	Pt08:4991528	3e-45
dispersed	Psote01G0307600.1	Pt01:60845658	Psote05G0263300.1	Pt05:53025602	1e-27
dispersed	Psote01G0307800.1	Pt01:60854315	Psote08G0205500.1	Pt08:32837423	4e-20
dispersed	Psote01G0307900.1	Pt01:60946975	Psote02G0344800.1	Pt02:83381662	1e-149
dispersed	Psote01G0308100.1	Pt01:61005389	Psote03G0178600.1	Pt03:36279678	1e-23
dispersed	Psote01G0308500.1	Pt01:61108827	Psote04G0018100.1	Pt04:3005892	3e-12
dispersed	Psote01G0308600.1	Pt01:61185465	Psote07G0063800.1	Pt07:11260867	2e-156
dispersed	Psote01G0308800.1	Pt01:61308234	Psote02G0344900.1	Pt02:83385945	3e-100
dispersed	Psote01G0309000.1	Pt01:61325266	Psote08G0206900.1	Pt08:33041945	7e-127
dispersed	Psote01G0309100.1	Pt01:61367246	Psote08G0207000.1	Pt08:33066947	3e-109
dispersed	Psote01G0309400.1	Pt01:61419614	Psote03G0332500.1	Pt03:70998616	1e-74
dispersed	Psote01G0309600.1	Pt01:61456558	Psote09G0091300.1	Pt09:15558891	5e-42
dispersed	Psote01G0309800.1	Pt01:61470074	Psote03G0016000.1	Pt03:2771910	2e-58
dispersed	Psote01G0309900.1	Pt01:61527307	Psote01G0423600.1	Pt01:88025584	4e-40
dispersed	Psote01G0310000.1	Pt01:61547801	Psote01G0312300.1	Pt01:62060369	7e-81
dispersed	Psote01G0310100.1	Pt01:61562328	Psote05G0045200.1	Pt05:6538102	1e-100
dispersed	Psote01G0310200.1	Pt01:61568187	Psote08G0205800.1	Pt08:32882439	2e-53
dispersed	Psote01G0310400.1	Pt01:61598568	Psote02G0186400.1	Pt02:53795825	5e-114
dispersed	Psote01G0310500.1	Pt01:61604555	Psote08G0207800.1	Pt08:33174220	0
dispersed	Psote01G0310600.1	Pt01:61645002	Psote08G0208200.1	Pt08:33276937	8e-132
dispersed	Psote01G0310700.1	Pt01:61684345	Psote08G0054100.1	Pt08:5930840	2e-105
dispersed	Psote01G0310800.1	Pt01:61709571	Psote09G0075400.1	Pt09:12884296	1e-26
dispersed	Psote01G0310900.1	Pt01:61717317	Psote06G0014900.1	Pt06:1814122	5e-37
dispersed	Psote01G0311200.1	Pt01:61792309	Psote05G0161900.1	Pt05:30220841	5e-123
dispersed	Psote01G0311300.1	Pt01:61797148	Psote08G0038800.1	Pt08:4202349	7e-24
dispersed	Psote01G0311500.1	Pt01:61891252	Psote04G0145400.1	Pt04:29757332	1e-108
dispersed	Psote01G0311600.1	Pt01:61897715	Psote07G0085800.1	Pt07:16505112	2e-161
dispersed	Psote01G0311800.1	Pt01:61931428	Psote08G0022300.1	Pt08:2454808	2e-42
dispersed	Psote01G0311900.1	Pt01:61968724	Psote04G0131600.1	Pt04:27429802	3e-14
dispersed	Psote01G0312000.1	Pt01:61978814	Psote07G0087500.1	Pt07:16703969	5e-158
dispersed	Psote01G0312200.1	Pt01:62040140	Psote01G0310000.1	Pt01:61547801	2e-35
dispersed	Psote01G0312300.1	Pt01:62060369	Psote02G0095600.1	Pt02:31058807	6e-36
dispersed	Psote01G0312400.1	Pt01:62062541	Psote03G0151900.1	Pt03:30740327	2e-11
dispersed	Psote01G0312500.1	Pt01:62090862	Psote01G0162700.1	Pt01:25532919	5e-33
dispersed	Psote01G0312700.1	Pt01:62135514	Psote05G0088200.1	Pt05:12862231	1e-11
dispersed	Psote01G0312800.1	Pt01:62169670	Psote09G0036200.1	Pt09:4753481	1e-55
dispersed	Psote01G0312900.1	Pt01:62176396	Psote03G0079900.1	Pt03:14359820	0
dispersed	Psote01G0313000.1	Pt01:62187271	Psote07G0184700.1	Pt07:35994095	2e-27
dispersed	Psote01G0313100.1	Pt01:62192609	Psote07G0205200.1	Pt07:39303182	2e-53
dispersed	Psote01G0313200.1	Pt01:62226625	Psote07G0205200.1	Pt07:39303182	9e-50
dispersed	Psote01G0313400.1	Pt01:62270264	Psote04G0094200.1	Pt04:18899843	6e-76
dispersed	Psote01G0313600.1	Pt01:62276440	Psote04G0094200.1	Pt04:18899843	1e-65
dispersed	Psote01G0313700.1	Pt01:62283268	Psote07G0082800.1	Pt07:16050333	7e-18
dispersed	Psote01G0314000.1	Pt01:62315922	Psote05G0189000.1	Pt05:37759316	6e-23
dispersed	Psote01G0314100.1	Pt01:62337425	Psote02G0283600.1	Pt02:74123307	0
dispersed	Psote01G0314300.1	Pt01:62396158	Psote01G0314700.1	Pt01:62433072	9e-113
dispersed	Psote01G0314400.1	Pt01:62400031	Psote01G0314600.1	Pt01:62416805	1e-136
dispersed	Psote01G0314500.1	Pt01:62414917	Psote01G0314300.1	Pt01:62396158	6e-24
dispersed	Psote01G0314600.1	Pt01:62416805	Psote07G0089800.1	Pt07:17095964	6e-96
dispersed	Psote01G0314700.1	Pt01:62433072	Psote07G0089800.1	Pt07:17095964	7e-118
dispersed	Psote01G0315000.1	Pt01:62465611	Psote04G0288200.1	Pt04:63547738	4e-44
dispersed	Psote01G0315100.1	Pt01:62493372	Psote07G0088100.1	Pt07:16757618	1e-137
dispersed	Psote01G0315200.1	Pt01:62507626	Psote09G0161200.1	Pt09:26653921	0
dispersed	Psote01G0315300.1	Pt01:62571807	Psote07G0090100.1	Pt07:17180158	1e-97
dispersed	Psote01G0315400.1	Pt01:62583794	Psote07G0090100.1	Pt07:17180158	1e-106
dispersed	Psote01G0315500.1	Pt01:62609910	Psote01G0238400.1	Pt01:44990519	4e-177
dispersed	Psote01G0315600.1	Pt01:62643841	Psote04G0213200.1	Pt04:41525209	3e-112
dispersed	Psote01G0315700.1	Pt01:62672671	Psote05G0337100.1	Pt05:68018911	9e-20
dispersed	Psote01G0315800.1	Pt01:62689638	Psote06G0065600.1	Pt06:8689116	3e-33
dispersed	Psote01G0315900.1	Pt01:62691484	Psote07G0175800.1	Pt07:34670843	1e-41
dispersed	Psote01G0316100.1	Pt01:62744797	Psote08G0036200.1	Pt08:3926132	5e-81
dispersed	Psote01G0316300.1	Pt01:62764585	Psote04G0084400.1	Pt04:16757873	9e-11
dispersed	Psote01G0316900.1	Pt01:62872649	Psote05G0090800.1	Pt05:13268355	2e-151
dispersed	Psote01G0317000.1	Pt01:62904672	Psote07G0092300.1	Pt07:17663909	0
dispersed	Psote01G0317400.1	Pt01:62938371	Psote07G0092300.1	Pt07:17663909	0
dispersed	Psote01G0317500.1	Pt01:62963707	Psote06G0257100.1	Pt06:37524158	1e-23
dispersed	Psote01G0317900.1	Pt01:63004007	Psote08G0056800.1	Pt08:6264241	2e-68
dispersed	Psote01G0318100.1	Pt01:63049266	Psote05G0154900.1	Pt05:28151065	1e-51
dispersed	Psote01G0318300.1	Pt01:63054736	Psote03G0278600.1	Pt03:62330191	6e-21
dispersed	Psote01G0318500.1	Pt01:63080276	Psote04G0218600.1	Pt04:42447638	2e-79
dispersed	Psote01G0318900.1	Pt01:63102131	Psote04G0244100.1	Pt04:47357651	9e-18
dispersed	Psote01G0319000.1	Pt01:63109593	Psote02G0049200.1	Pt02:18802794	1e-110
dispersed	Psote01G0319100.1	Pt01:63131604	Psote07G0094300.1	Pt07:18177330	0
dispersed	Psote01G0319200.1	Pt01:63136954	Psote04G0058800.1	Pt04:10758486	2e-18
dispersed	Psote01G0319400.1	Pt01:63173053	Psote07G0097100.1	Pt07:18903122	2e-110
[truncated: 26,035 more rows]
