# Supplementary material for: A genomic toolkit for winged bean Psophocarpus tetragonolobus
Source: Nat Commun. 2024 Mar 1;15:1901. doi: 10.1038/s41467-024-45048-x (PMC10907731; doi:10.1038/s41467-024-45048-x)
Supplement: Supplementary file 9 — Supplementary Data 6 [file 41467_2024_45048_MOESM9_ESM.xlsx]

## Sheet: Sheet1
Supplementary Data 6. Summary of orthogroups in legume species with Vitis being the outgroup species
	Psophocarpus_tetragonolobus	Cajanus_cajan	Cicer_arietinum	Glycine_max	Glycine_soja	Lotus_japonicus	Medicago_truncatula	Phaseolus_vulgaris	Trifolium_subterraneum	Vigna_unguiculata	Vitis_vinifera
Number of genes	30397	29482	25105	51839	46969	28251	50894	27433	37474	31948	31845
Number of genes in orthogroups	25471	27835	24051	47393	45286	26912	43935	26668	35945	30149	26784
Number of unassigned genes	4926	1647	1054	4446	1683	1339	6959	765	1529	1799	5061
Percentage of genes in orthogroups	83.8	94.4	95.8	91.4	96.4	95.3	86.3	97.2	95.9	94.4	84.1
Percentage of unassigned genes	16.2	5.6	4.2	8.6	3.6	4.7	13.7	2.8	4.1	5.6	15.9
Number of orthogroups containing species	16356	17952	16787	20770	19647	17045	19729	17578	17708	18110	16191
Percentage of orthogroups containing species	55.8	61.2	57.2	70.8	67	58.1	67.3	59.9	60.4	61.8	55.2
Number of species-specific orthogroups	445	351	259	745	96	381	1596	95	356	337	1054
Number of genes in species-specific orthogroups	1638	1027	966	2187	288	1491	8045	356	1373	1374	4242
% of genes in species-specific orthogroups	5.4	3.5	3.8	4.2	0.6	5.3	15.8	1.3	3.7	4.3	13.3
