# Supplementary material for: A genomic toolkit for winged bean Psophocarpus tetragonolobus
Source: Nat Commun. 2024 Mar 1;15:1901. doi: 10.1038/s41467-024-45048-x (PMC10907731; doi:10.1038/s41467-024-45048-x)
Supplement: Supplementary file 10 — Supplementary Data 7 [file 41467_2024_45048_MOESM10_ESM.xlsx]

## Sheet: Sheet1
Supplementary Data 7. Materials included in this study. Replicates as described in Materials and Methods were only analysed once.
Accession	Source	Country of Origin	DOI in Genesys	Biological Status	True Rep	Subpopulation	Heterozygosity (%)
FP15SPDp	PD	LKA	N/A	tranditional cultivar/landrace		Q3	1.54
GB000001SPD1	EWS	THA	N/A	commercial cultivar		Q1	17.02
GB000002SPD1	EWS	THA	N/A	commercial cultivar		Q1	17.4
GB000002SPD2	EWS	THA	N/A	tranditional cultivar/landrace		Q1	1.97
GB000007SPD1	EWS	PHL	N/A	tranditional cultivar/landrace		ad	16.69
GB000007SPD2	EWS	PHL	N/A	tranditional cultivar/landrace		ad	22.22
GB000016SPD1	EWS	THA	N/A	tranditional cultivar/landrace		Q1	15.61
GB000016SPD2	EWS	THA	N/A	tranditional cultivar/landrace		Q2	2.03
GB000017SPD1	EWS	LKA	N/A	tranditional cultivar/landrace		Q1	16.53
GB000017SPD2	EWS	LKA	N/A	tranditional cultivar/landrace		Q1	16.76
GB000019SPD1	EWS	U_SAm	N/A	tranditional cultivar/landrace	rep	Q1	10.32
GB000019SPD2	EWS	U_SAm	N/A	tranditional cultivar/landrace		-	-
GB000020SPD1	EWS	CHN	N/A	commercial cultivar		Q1	15.1
GB000020SPD2	EWS	CHN	N/A	commercial cultivar		Q1	5.69
GB000021SPD1	EWS	THA	N/A	tranditional cultivar/landrace	rep	Q1	9.61
GB000021SPD2	EWS	THA	N/A	tranditional cultivar/landrace		-	-
GB000022SPD1	EWS	THA	N/A	tranditional cultivar/landrace	rep	ad	9.92
GB000022SPD2	EWS	THA	N/A	tranditional cultivar/landrace		-	-
GB000023SPD2	EWS	THA	N/A	tranditional cultivar/landrace		ad	12.74
GB000074SPD1	EWS	THA	N/A	tranditional cultivar/landrace	rep	Q1	3.44
GB000074SPD2	EWS	THA	N/A	tranditional cultivar/landrace		-	-
GB000075SPD1	EWS	LKA	N/A	tranditional cultivar/landrace	rep	Q1	1.91
GB000075SPD2	EWS	LKA	N/A	tranditional cultivar/landrace		-	-
GB000076SPD1	EWS	PHL	N/A	tranditional cultivar/landrace		Q4	25.32
GB000076SPD2	EWS	PHL	N/A	tranditional cultivar/landrace		Q4	4.7
GB000077SPD1	EWS	PHL	N/A	tranditional cultivar/landrace	rep	Q4	19.88
GB000077SPD2	EWS	PHL	N/A	tranditional cultivar/landrace		-	-
GB000078SPD1	EWS	PHL	N/A	tranditional cultivar/landrace	rep	ad	3.91
GB000078SPD2	EWS	PHL	N/A	tranditional cultivar/landrace		-	-
GB000079SPD1	EWS	U	N/A	N/A		Q4	14.95
GB000079SPD2	EWS	U	N/A	N/A		ad	22.94
GB000080SPD1	EWS	PHL	N/A	N/A		Q3	1.63
GB000080SPD2	EWS	PHL	N/A	N/A		Q1	15.79
GB000081SPD1	EWS	PHL	N/A	tranditional cultivar/landrace	rep	ad	7.66
GB000081SPD2	EWS	PHL	N/A	tranditional cultivar/landrace		-	-
GB000082SPD1	EWS	THA	N/A	commercial cultivar		ad	26.15
GB000082SPD2	EWS	THA	N/A	commercial cultivar		ad	25.14
GB000083SPD1	EWS	THA	N/A	commercial cultivar		ad	24.2
GB000083SPD2	EWS	THA	N/A	commercial cultivar		ad	23.83
GB000084SPD1	EWS	PHL	N/A	N/A	rep	Q4	2.32
GB000084SPD2	EWS	PHL	N/A	N/A		-	-
GB27PI338610SPD1	USDA	CRI	N/A	other	rep	Q2	1.68
GB27PI338610SPD2	USDA	CRI	N/A	other		-	-
GB28PI407429SPD1	USDA	MYS	N/A	other	rep	Q2	1.72
GB28PI407429SPD2	USDA	MYS	N/A	other		-	-
GB29PI408347SPD1	USDA	NGA	N/A	other		Q2	1.96
GB29PI408347SPD2	USDA	NGA	N/A	other		Q2	2.75
GB32PI413199SPD1	USDA	PNG	N/A	other	rep	Q3	1.56
GB32PI413199SPD2	USDA	PNG	N/A	other		-	#N/A
GB33PI413216SPD1	USDA	IDN	N/A	other		Q2	3.31
GB34PI413614SPD1	USDA	PNG	N/A	other	rep	Q2	6.92
GB34PI413614SPD2	USDA	PNG	N/A	other		-	-
GB35PI477137SPD1	USDA	NGA	N/A	other		Q2	16.48
GB36PI477148SPD1	USDA	PNG	N/A	other	rep	Q3	1.41
GB36PI477148SPD2	USDA	PNG	N/A	other		-	-
GB37PI477150SPD1	USDA	THA	N/A	other		ad	12.75
GB37PI477150SPD2	USDA	THA	N/A	other		Q2	1.66
GB38PI477165SPD1	USDA	PNG	N/A	other	rep	Q2	6.75
GB38PI477165SPD2	USDA	PNG	N/A	other		-	-
GB39PI477181SPD1	USDA	LBR	N/A	other	rep	Q1	1.61
GB39PI477181SPD2	USDA	LBR	N/A	other		-	-
GB40PI477183SPD1	USDA	NGA	N/A	other		Q2	15.08
GB40PI477183SPD2	USDA	NGA	N/A	other		Q2	4.46
GB41PI477192SPD1	USDA	COL	N/A	other		Q3	3.26
GB43PI477196SPD1	USDA	COL	N/A	other	rep	ad	14.85
GB43PI477196SPD2	USDA	COL	N/A	other		-	-
GB44PI477198SPD1	USDA	COL	N/A	other		Q3	1.03
GB45PI477199SPD1	USDA	COL	N/A	other		Q2	3.94
GB45PI477199SPD2	USDA	COL	N/A	other		Q2	14.2
GB47PI477201SPD1	USDA	COL	N/A	other	rep	ad	3.84
GB47PI477201SPD2	USDA	COL	N/A	other		-	-
GB48PI477202SPD1	USDA	COL	N/A	other		Q3	2.78
GB51PI477207SPD1	USDA	COL	N/A	other	rep	ad	13.01
GB51PI477207SPD2	USDA	COL	N/A	other		-	-
GB52PI477222SPD1	USDA	IDN	N/A	other	rep	Q1	3.2
GB52PI477222SPD2	USDA	IDN	N/A	other		-	-
GB53PI477237SPD1	USDA	IND	N/A	other	rep	Q1	2.98
GB53PI477237SPD2	USDA	IND	N/A	other		-	-
GB55PI477245SPD2	USDA	LKA	N/A	other		Q2	14.37
GB56PI477246SPD1	USDA	LKA	N/A	other		Q2	2.47
GB57PI477251SPD1	USDA	LKA	N/A	other	rep	Q2	4.3
GB57PI477251SPD2	USDA	LKA	N/A	other		-	-
GB58PI477252SPD1	USDA	LKA	N/A	other	rep	Q2	1.66
GB58PI477252SPD2	USDA	LKA	N/A	other		-	-
GB59PI477254SPD1	USDA	BGD	N/A	other	rep	Q2	1.67
GB59PI477254SPD2	USDA	BGD	N/A	other		-	-
GB60PI477255SPD1	USDA	MYS	N/A	other	rep	Q2	2.64
GB60PI477255SPD2	USDA	MYS	N/A	other		-	-
GB61PI477262SPD1	USDA	IDN	N/A	other	rep	Q2	5.56
GB61PI477262SPD2	USDA	IDN	N/A	other		-	-
GB62PI477266SPD1	USDA	IDN	N/A	other		Q2	6.5
GB62PI477266SPD2	USDA	IDN	N/A	other		Q2	3.18
GB63PI477267SPD1	USDA	IDN	N/A	other	rep	Q2	5.19
GB63PI477267SPD2	USDA	IDN	N/A	other		-	-
GB64PI477268SPD1	USDA	IDN	N/A	other	rep	Q2	4.59
GB64PI477268SPD2	USDA	IDN	N/A	other		-	-
GB65PI477269SPD1	USDA	IDN	N/A	other	rep	Q2	5.72
GB65PI477269SPD2	USDA	IDN	N/A	other		-	-
GB66PI477270SPD1	USDA	IDN	N/A	other	rep	Q2	10.31
GB66PI477270SPD2	USDA	IDN	N/A	other		-	-
GB67PI477271SPD1	USDA	IDN	N/A	other	rep	Q2	8.89
GB67PI477271SPD2	USDA	IDN	N/A	other		-	-
GB68PI477274SPD1	USDA	IDN	N/A	other	rep	Q2	13.34
GB68PI477274SPD2	USDA	IDN	N/A	other		-	-
GB70PI491422SPD1	USDA	LKA	N/A	other	rep	Q1	1.78
GB70PI491422SPD2	USDA	LKA	N/A	other		-	-
GB71PI491423SPD1	USDA	LKA	N/A	other	rep	ad	5.2
GB71PI491423SPD2	USDA	LKA	N/A	other		-	-
GB72PI639033SPD2	USDA	LKA	N/A	other		ad	8.49
GB72PI639033SPD1	USDA	LKA	N/A	other		ad	4.73
GESLSPD1b	PD	SGP	N/A	tranditional cultivar/landrace		Q2	1.63
GE003SPD4	PD	MMR	N/A	tranditional cultivar/landrace	rep	-	-
GE003SPD2	PD	MMR	N/A	tranditional cultivar/landrace		Q1	3.99
Ma3SPDp	MARDI	MYS	N/A	tranditional cultivar/landrace		Q2	9.62
Tpt05SPD1b	IITA	NGA	10.18730/MZZ4B	tranditional cultivar/landrace	rep	ad	25.25
Tpt05SPD4b	IITA	NGA	10.18730/MZZ4B	tranditional cultivar/landrace		-	-
Tpt10SPDp	IITA	PNG	10.18730/MZY8M	tranditional cultivar/landrace		ad	8.48
Tpt12SPD2b	IITA	LBR	10.18730/MZYAP	tranditional cultivar/landrace		ad	7.41
Tpt17SPDp	IITA	IDN	10.18730/MZYGW	tranditional cultivar/landrace		Q4	2.19
Tpt19SPD1b	IITA	NGA	10.18730/MZYJY	tranditional cultivar/landrace	rep	ad	23.34
Tpt19SPD2b	IITA	NGA	10.18730/MZYJY	tranditional cultivar/landrace		-	-
Tpt31SPD2b	IITA	IDN	10.18730/MZYRU	tranditional cultivar/landrace		ad	21.16
Tpt31SPD3b	IITA	IDN	10.18730/MZYRU	tranditional cultivar/landrace		-	-
Tpt53SPDp	IITA	BGD	10.18730/MZYV2	tranditional cultivar/landrace		ad	4.9
VI034446SPD2	AVRDC	PHL	10.18730/12E2RU	tranditional cultivar/landrace		Q4	10.72
VI034466SPD1	AVRDC	PHL	10.18730/12E2RU	tranditional cultivar/landrace		ad	16.16
VI034496SPD1	AVRDC	FJI	10.18730/12E38F	N/A	rep	Q2	1.63
VI034496SPD2	AVRDC	FJI	10.18730/12E38F	N/A		Q2	1.77
VI034544SPD1	AVRDC	MYS	10.18730/12E2V2	tranditional cultivar/landrace		Q2	2.74
VI034581SPD1	AVRDC	MYS	10.18730/12E35C	N/A		Q1	10.3
VI034582SPD1	AVRDC	MYS	10.18730/12E36D	tranditional cultivar/landrace		Q2	1.34
VI034627SPD1	AVRDC	MYS	10.18730/12E37E	tranditional cultivar/landrace		Q2	1.53
VI034650SPD3	AVRDC	PHL	10.18730/12E33A	tranditional cultivar/landrace		Q4	1.66
VI034651SPD1	AVRDC	PHL	10.18730/12E34B	tranditional cultivar/landrace		Q4	2.72
VI034661SPD1	AVRDC	PHL	10.18730/12E2Z6	tranditional cultivar/landrace		Q4	4.49
VI034706SPD1	AVRDC	PHL	10.18730/12E2X4	tranditional cultivar/landrace		Q4	3
VI034750SPD1	AVRDC	PHL	10.18730/12E29N	N/A		Q4	7.69
VI034752SPD2	AVRDC	PHL	10.18730/12E2DS	tranditional cultivar/landrace		Q4	4.05
VI034768SPD1	AVRDC	PHL	10.18730/12E2N~	tranditional cultivar/landrace		Q4	8.78
VI034794SPD1	AVRDC	PHL	10.18730/12E2FV	tranditional cultivar/landrace		Q4	5.34
VI034797SPD2	AVRDC	PHL	10.18730/12E2ET	tranditional cultivar/landrace		Q4	8.1
VI034811SPD1	AVRDC	PHL	10.18730/12E2Q=	tranditional cultivar/landrace		Q4	11.86
VI034826SPD1	AVRDC	PHL	10.18730/12E27K	tranditional cultivar/landrace		Q4	11.86
VI036282SPD1	AVRDC	PHL	10.18730/12F2BB	tranditional cultivar/landrace		Q4	8.68
VI036285ASPD1	AVRDC	PHL	10.18730/12F2EE	tranditional cultivar/landrace		Q4	1.49
VI036285BSPD1	AVRDC	PHL	10.18730/12G2C0	N/A		Q2	24.33
VI038088SPD1	AVRDC	THA	10.18730/12HF6W	N/A		Q1	1.64
VI038089SPD1	AVRDC	THA	10.18730/12HF7X	N/A		Q2	1.49
VI038091SPD1	AVRDC	THA	10.18730/12HF9Z	N/A		Q1	1.47
VI038093SPD1	AVRDC	THA	10.18730/12HF2R	N/A		Q1	2.4
VI038095SPD1	AVRDC	THA	10.18730/12HF4T	N/A		Q1	1.47
VI038155SPD1	AVRDC	THA	10.18730/12HF5V	N/A		Q1	1.66
VI039751SPD1	AVRDC	THA	10.18730/12HEPC	tranditional cultivar/landrace		Q1	2.03
VI040052SPD1	AVRDC	THA	10.18730/12JNJ=	tranditional cultivar/landrace		Q2	1.64
VI040591SPD1	AVRDC	THA	10.18730/12JNM0	tranditional cultivar/landrace		Q1	3.18
VI040662SPD2	AVRDC	THA	10.18730/12JNZB	tranditional cultivar/landrace		ad	26.33
VI040732SPD1	AVRDC	THA	10.18730/12JP1D	tranditional cultivar/landrace		Q1	2.24
VI040769SPD1	AVRDC	THA	10.18730/12JNN1	tranditional cultivar/landrace		Q1	4.5
VI040776SPD1	AVRDC	THA	10.18730/12JNQ3	tranditional cultivar/landrace		Q1	1.69
VI040854SPD1	AVRDC	THA	10.18730/12JNT6	tranditional cultivar/landrace		Q1	1.4
VI041008SPD1	AVRDC	THA	10.18730/12JP3F	tranditional cultivar/landrace		Q1	1.42
VI041019SPD2	AVRDC	THA	10.18730/12JP2E	tranditional cultivar/landrace		Q1	1.6
VI041038SPD1	AVRDC	THA	10.18730/12JP5H	tranditional cultivar/landrace		Q1	7.16
VI041583SPD1	AVRDC	PHL	10.18730/12JP9N	tranditional cultivar/landrace		Q4	9.19
VI041685SPD1	AVRDC	PHL	10.18730/12JP6J	N/A		Q4	6.2
VI043344SPD1	AVRDC	IDN	10.18730/12NC3X	N/A		Q2	10.29
VI043348SPD1	AVRDC	IDN	10.18730/12NC6*	N/A		Q2	11.38
VI043602SPD1	AVRDC	PHL	10.18730/12NMDU	tranditional cultivar/landrace		Q4	11.4
Ad=admixture
BGD: Bangladesh; CHN: China; COL: Colombia, CRI: Costa Rica; FJI: Fiji; IDN: Indonesia; IDN: India; LBR: Liberia; LKA: Sri Lanka; MMR: Myanmar; MYS: Malaysia; NGA: Nigeria; PHL: Philippines, PNG: Papua New Guinea; SGP: Singapore; THA: Thailand; U: unknown; U_SAm: unknown, South America
IITA: International Institute of Tropical Agriculture; AVRDC: World Vegetable Centre; USDA: U. S. Department of Agriculure; EWS: East-West Seed; PD: private donor
N/A: not provided in the genebank passport
