# Supplementary material for: A genomic toolkit for winged bean Psophocarpus tetragonolobus
Source: Nat Commun. 2024 Mar 1;15:1901. doi: 10.1038/s41467-024-45048-x (PMC10907731; doi:10.1038/s41467-024-45048-x)
Supplement: Supplementary file 11 — Supplementary Data 8 [file 41467_2024_45048_MOESM11_ESM.xlsx]

## Sheet: Sheet1
Supplementary Data 8. Statistics summary of genotypic richness, diversity and evenness in four subpopulations.
Subpopulation	N	Shannon-Wiener Index (H)	Simpson’s Index (lambda)	Index of association	Tajima’s D	p	q	Ho	He	uHe	FIS	average MAF
Q1	33	3.5	0.97	225.6	0.39177	0.17291	0.157	0.0618414	0.168298	0.170887	0.638115	0.12002
Q2	41	3.71	0.976	127.3	0.66824	0.21409	0.18175	0.0589927	0.209376	0.211961	0.721681	0.15218
Q3	7	1.95	0.857	523.5	0.5363	0.11866	0.10877	0.0185444	0.102615	0.110508	0.83219	0.08106
Q4	23	3.14	0.957	48	0.12386	0.21025	0.20407	0.0808539	0.202543	0.207044	0.609483	0.14302
Ho: observed heterozygosity, He: expected heterozygosity, uHe: unbiased expected heterozygosity; FIS: inbreeding coefficient
