# Supplementary material for: A genomic toolkit for winged bean Psophocarpus tetragonolobus
Source: Nat Commun. 2024 Mar 1;15:1901. doi: 10.1038/s41467-024-45048-x (PMC10907731; doi:10.1038/s41467-024-45048-x)
Supplement: Supplementary file 12 — Supplementary Data 9 [file 41467_2024_45048_MOESM12_ESM.xlsx]

## Sheet: Sheet1
Supplementary Data 9. QTL results
Trait	QTL	Nearest marker	position (cM)	physical position (bp) (2-LOD interval)	LOD	PVE (%)	additive	dominance	Kruskal-Wallis
									K*	significance at p
total branch no.	qTNoB-2	22986_20:T>C	28	Chr01.1: 2,063,447 .. 26,262,577	3.7	17.8	-1.5	-0.21	15.1	0.001
internode length	qInL-1	18922_15:A>C	24.7	Chr02.1: 7,228,723.. 28,305,947	2.1	10.6	-1.06	-0.72	12.3	0.005
branch length	qLoB	13849_61:A>C	59.1	Chr02.1: 18,251,917.. 37,979,180	3.6	17.5	25.78	-30.6	14.4	0.001
seed storage protein	qSSP-3			Chr02.1: 30,928,224 .. 37,979,180	3.5	6.7	-1	0.88	6.1	0.05
days to flowering	qDtF	15138_30:C>T	99.6	Chr02.1: 38,901,892 .. Chr02.5: 31,732,450	2.5	12.6	2.23	-1.78	8.8	0.05
pod no.	qPPP	7847_38:T>C	138.4	Chr02.5: 21,036,687 .. 27,347,983	3	15.5	4.11	5.06	16.8	0.0005
seed storage protein	qSSP-4	24545_60:G>A	145.7	Chr02.5: 24,184,036 .. 28,741,782	3	5.6	0.97	-0.19	17.3	0.0005
calyx colour	qCLX-3	14631_48:A>C	147.9	Chr02.5: 28,741,782 .. 31,732,450	5.5	25.8	-0.51	-0.52	17.86	0.0005
pod pattern	qPP-3	22709_12:C>G	37.4	Chr03.1: 13,828,811 .. 19,318,204	5.3	24.8	-0.85	-0.28	18.614	0.0001
seed storage protein	qSSP-1	13560_30:G>T	59.1	Chr03.1: 20,890,757 .. 27,586,891	5.5	10.8	-1.3	1	13.8	0.005
seed storage protein	qSSP-2	15602_68:T>A	145.9	Chr03.5: 11,810,796 .. 26,019,388	3.7	6.4	-1.44	-0.91	6.4	0.05
branch no.	qNoB			Chr03.5: 14,853,644 .. 26,464,617	3.5	16.9	1.04	-0.15	14.2	0.001
total branch no.	qTNoB-1			Chr03.5: 9,140,166 .. 26,858,977	4.4	21.1	1.81	-0.35	18.2	0.0005
chlorophyll content	qCC-1	27087_27:T>C	12.4	Chr04.1: 2,512,785 .. 7,424,812	9.6	40.1	-6.75	0.76	35.74	0.0001
internode length	qInL-2	24841_65:G>T	68.7	Chr04.1: 18,474,869 .. Chr04.2: 8,793,548	2.6	13	-0.54	1.75	11.1	0.005
stem length	qStL				4.4	21.6	-19.6	54.9	16.4	0.0005
seed coat colour*	qSC-2	P1, 14758_43:A>C	0	Chr05.1: 735,497 .. 1,660,765	39.1	61.7	-0.45	0.31	109.469	0.0001
pod pattern	qPP-2				17.7	61.7	-1.23	0.11	53.076	0.0001
calyx colour	qCLX-2				20.2	66.5	-0.67	0.33	56.86	0.0001
seed coat colour*	qSC-1	P2,	49.6	Chr05.1: 6,301,652 .. 10,925,414	35.9	58.5	-0.45	0.3	115.291	0.0001
pod pattern	qPP-1	13546_10:C>G			14.5	54.5	-1.19	0.11	59.263	0.0001
calyx colour	qCLX-1				17.3	60.8	-0.71	0.25	62.72	0.0001
node no.	qNoN	12217_11:A>G	15.8	Chr05.1: 15,574,958 .. Chr05.2: 5,588,148	2.6	12.9	-1.62	-0.82	11.4	0.005
pod length	qPoL-1	15537_67:A>C	198.1	Chr05.3: 15,835,350 .. 29,757,474	3.1	15.9	-1.2	0.65	14	0.001
chlorophyll content	qCC-3	14275_32:C>G	213.5	Chr05.3: 22,871,305 .. 23,833,446	6.5	29.5	-6	4.1	22.95	0.0001
100-seed weight	qHSW	8194_23:A>C	227.7	Chr05.3: 15,584,977 .. 27,457,362	3.2	16.4	-2.7	1.19	11.8	0.005
chlorophyll content	qCC-2	19643_19:T>C	277.2	Chr05.3: 7,869,298 .. 17,998,299	6.7	30	-5.46	4.3	22.4	0.0001
seed no./pod	qSPP-1	18511_24:G>T	7.9	Chr06.1: 2,624,815 .. Chr06.2: 19,989	3.4	17.5	1.88	-0.31	14.9	0.001
seed storage protein	qSSP-5	18371_20:A>G	90.8	Chr07.2: 2,141,119 .. 21,707,553	3	8.1	-1	0.79	14.4	0.001
seed no./pod	qSPP-2	15840_66:A>T	0	Chr08.1: 271,797 .. 4,340,108	3.2	16.2	1.31	0.63	13.4	0.005
pod maturing time	qPMT	22543_38:C>T	3.4	Chr09.1: 1,065,244 .. Chr09.2: 3,137,329	3.1	15.4	-0.73	19.47	11.8	0.005
pod pattern	qPP-4	15409_18:T>A	80.9	Chr09.4: 4,125,072 .. 8,935,002	4.2	20.3	-0.89	-0.58	15.163	0.001
pod length	qPoL-2	11154_46:G>T	93.2	Chr09.4: 5,128,684 .. 11,886,830	3	15.4	-1.38	-1.28	13.5	0.005
# major peaks listed, refer to Supplementary Data 14 for candidate genes in Chr05.1
## significant QTL are indicated in bold
