# Supplementary material for: A genomic toolkit for winged bean Psophocarpus tetragonolobus
Source: Nat Commun. 2024 Mar 1;15:1901. doi: 10.1038/s41467-024-45048-x (PMC10907731; doi:10.1038/s41467-024-45048-x)
Supplement: Supplementary file 13 — Supplementary Data 10 [file 41467_2024_45048_MOESM13_ESM.xlsx]

## Sheet: Sheet1
		Supplementary Data 10. Identified albumin and globulin orthologues in winged bean
		Pt gene ID	Chr	Pos (start)	Pos (end)	Orthologue	Gene name	Description	e-value	References
		Albumin
	tandem	Psote01G0210000.1	Chr01.4	8379	9054	Phvul.011g205600/Phvul.011g204600/Phvul.011g205200/Phvul.011g203600/Phvul.011g205400		albumin -1	8.26005e-30	1
		Psote01G0210100.1	Chr01.4	25356	26028	Psat1g073800	PA1	putative albumin 1	4.17247e-20	2
		Psote01G0228200.1	Chr01.4	4169875	4173740	Glyma.20G146800/AT3G22600		bifunctional inhibitor/lipid-transfer protein/seed storage 2S albumin superfamily protein	7.95317e-70	3
		Psote03G0217000.1	Chr03.2	8102700	8111264	Glyma.13G075700/Glyma.20G049800/AT3G43720	LTPG2	bifunctional inhibitor/lipid-transfer protein/seed storage 2S albumin superfamily protein	5.49633e-71	3
	tandem	Psote04G0281800.1	Chr04.3	6852400	6855206	Psat5g117800/Psat5g117840/Psat0s876g0040/Psat0s876g0120/Phvul.007g276000/Phvul.007g276500/Phvul.007g275900	PA2	putative albumin 2	1.64294e-80	2
		Psote04G0281900.1	Chr04.3	6890856	6891748	Psat0s1021g0280/Psat0s3494g0040/Psat0s971g0080			6.13781e-84
		Psote04G0278700.1	Chr04.3	5044279	5052540	Psat5g117800/Psat5g117840/Psat0s876g0040/Psat0s876g0120/Phvul.007g276000/Phvul.007g276500/Phvul.007g275900	PA2	putative albumin 2	1.10674e-61	2
		Psote04G0279400.1	Chr04.3	5215419	5221423				7.79003e-90
		Psote04G0281200.1	Chr04.3	6342593	6343938				1.89331e-41
		Psote04G0282100.1	Chr04.3	6910523	6917312				2.39503e-75
		Psote04G0283600.1	Chr04.3	7235501	7236288				6.62745e-42
		Psote04G0284200.1	Chr04.3	7318350	7323005				1.06363e-44
		Psote04G0285200.1	Chr04.3	7588542	7607092				8.58032e-91
	tandem	Psote04G0285500.1	Chr04.3	7708710	7711161				1.83878e-73
		Psote04G0285600.1	Chr04.3	7743461	7744237				1.66112e-89
		Psote04G0288400.1	Chr04.3	8705242	8707696				5.4707e-70
		Psote06G0196300.1	Chr06.4	6487605	6488686	AT3G22142		Bifunctional inhibitor/lipid-transfer protein/seed storage 2S albumin superfamily protein	5.4868e-31	3
		Psote06G0196400.1	Chr06.4	6501702	6502426	Glyma.04G065600/AT2G45180		bifunctional inhibitor/lipid-transfer protein/seed storage 2S albumin superfamily protein	2.26616e-34	3
		Globulin (and legumin)
	homolog	Psote01G0067700.1	Chr01.1	8475542	8478175	Glyma.11g144300/Glyma.11g143800/Glyma.12g066900		legumin type b-like	0	4
		Psote03G0382500.1	Chr03.5	25787725	25789358	Ca_16717		glutelin type-a 2-like
		Psote01G0296200.1	Chr01.5	10411297	10413882	Glyma.01g177000/Ca_02067		globulin-1 s allele-like	3.7933e-51	4, 5
tandem		Psote02G0319600.1	Chr02.5	25198267	25199523	Ca_00611		basic 7s globulin	4.30133e-148	4
	homolog	Psote02G0319700.1	Chr02.5	25209756	25218919	Glyma.13g208000/Glyma.06g033600			0
						Ca_00611
						Medtr0252s0030			5.45908e-98
						Ca_06769			1.46771e-87
		Psote05G0235800.1	Chr05.3	5170938	5174419	Ca_07839		Basic 7S globulin-like	3.16028e-59
						Glyma.03g151900			1.4614e-128
		Psote04G0319400.1	Chr04.3	16162408	16177631	Glyma.02g148200/Glyma.19g236600/Glyma.13g208200/Glyma.15g104900/Glyma.17g016500		basic 7s globulin	1.50075e-89
						Medtr7g113790			2.91358e-76
						Ca_01178/Ca_07840/Ca_00612			3.16028e-59
	homolog	Psote02G0329200.1	Chr02.5	26622574	26625069	Glyma.13G125700/AT3G07880	SCN1	immunoglobulin E-set superfamily protein	1.24441e-111	3
		Psote06G0444200.1	Chr06.4	33714698	33717011	Glyma.07G265200.1			1.36183e-144
	tandem	Psote03G0078700.1	Chr03.1	14189235	14190774	Glyma.08g127600/Glyma.05g169100		13S globulin seed storage protein 2	6.72329e-146	4
						Medtr8g088860/Medtr8g088880/Medtr8g088890		glutelin type-b-like/glutelin type-a
						Ca_16739/Ca_16738		11S globulin seed storage protein 2-like	1.28703e-135
		Psote03G0078800.1	Chr03.1	14206319	14208096	Ca_16738		11S globulin seed storage protein 2-like	2.40479e-166
		Psote03G0285300.1	Chr03.5	9163685	9165192	Glyma.15g104700/Glyma.15g104800		basic 7s globulin-like	5.67251e-145	4
	homolog	Psote04G0062600.1	Chr04.1	11435996	11436897	Medtr2g076230		seed maturation protein	1.34425e-33	5
		Psote04G0317500.1	Chr04.3	15809689	15810977	Medtr1g072090			1.45206e-120
		Psote04G0139200.1	Chr04.2	2831939	2838117	Glyma.10g180500/Ca_12134		basic 7s globulin-like	0	4
	tandem	Psote04G0267800.1	Chr04.2	26778618	26780441	Phvul.007G239800		phytochemagglutin	6.1462e-120	1
		Psote04G0267900.1	Chr04.2	26817603	26818681				1.20846e-99
		Psote04G0268000.1	Chr04.2	26849633	26851505				5.10003e-116
	tandem	Psote04G0279000.1	Chr04.3	5111205	5112050	Phvul.007G070100	FRIL	mannose lectin	4.08427e-50	1
		Psote04G0279100.1	Chr04.3	5121837	5122711	Phvul.007G239800			3.46766e-57
		Psote04G0303100.1	Chr04.3	13466275	13469327	Glyma.13G125700/AT3G07880	SCN1	immunoglobulin E-set superfamily protein	3.18689e-113	3
		Psote04G0317000.1	Chr04.3	15746247	15748526	Glyma.10g246300/Glyma.20g148200/Glyma.20g148300/Glyma.20g148400/AT3G22640	PAP85	vicilin-like/beta-conglycinin alpha subunit	3.39971e-52	4,5
						Medtr1g103400		convicilin	1.64943e-52	2, 4
						Medtr7g079730/Medtr7g079740		vicilin 47 kDa	5.10103e-54	2, 4, 5
						Ca_06135/Ca_06137/Ca_06139/Ca_04570/Ca_04572		vicilin-like/convicilin-like	1.51116e-55	4
						Psat0s4851g0160		Vicilin	4.50115e-55	2
		Psote05G0226200.1	Chr05.3	3463075	3463873	Medtr7g093170		18 kDa seed maturation protein	1.69412e-72	5
		Psote04G0240700.1	Chr04.2	20532809	20534354	Medtr1g053970			3.02585e-30
		Psote06G0400900.1	Chr06.4	29346099	29349393	Medtr4g121940		Seed maturation protein PM36	5.78959e-133	5
		TF
		Psote01G0114700.1	Chr01.1	16192437	16193450	Ca_11259/Ca_14069		C3H, Zinc finger CCCH domain-containing protein 61-like	9.10291e-82	4, 5
	homolog	Psote01G0294000.1	Chr01.5	9707849	9714758	Ca_16026		TALE, BEL1-like homeodomain protein 4	0
		Psote07G0069300.1	Chr07.1	12636255	12643423				1.46302e-179
	homolog	Psote02G0004500.1	Chr02.1	8205380	8206183	Ca_10770		ERF, Dehydration-responsive element-binding protein 2D	3.83191e-74
		Psote08G0203800.1	Chr08.3	7040569	7041432				1.02559e-64
	homolog	Psote02G0028400.1	Chr02.1	14163257	14165600	Ca_09180		TALE, Homeobox protein ATH1	0
		Psote08G0176100.1	Chr08.3	3023728	3027677
		Psote03G0379100.1	Chr03.5	25066929	25068610	Ca_02520		NAC transcription factor NAM-B2-like	9.54532e-146
	homolog	Psote03G0403200.1	Chr03.5	28640646	28645892	Medtr2g101720		HD-ZIP IV family of homeobox-leucine zipper protein with lipid-binding START domain	0	5
		Psote06G0022800.1	Chr06.1	2622787	2628151				0
		Psote04G0168800.1	Chr04.2	8113081	Psote02G0004500.1	Medtr3g086730		IPR013083:Zinc finger, RING/FYVE/PHD-type	8.99523e-32	5
		Psote05G0109800.1	Chr05.1	16563633	16566842	Ca_21518/Medtr7g083700	ABI3	B3 domain-containing transcription factor ABI3	0	5
	homolog	Psote05G0281300.1	Chr05.3	15561406	15563660	Ca_00791/AT2G36270	ABI5	bZIP, ABSCISIC ACID-INSENSITIVE 5 isoform X2	1.0327e-106	4,5
		Psote03G0368000.1	Chr03.5	23167937	23169336	Ca_07056			4.42995e-69
		Psote04G0225200.1	Chr04.2	17530258	17533240	Ca_00791			3.40259e-110
	homolog	Psote05G0215500.1	Chr05.3	1638237	1640888	Ca_07237/AT2G41710		AP2-like ethylene-responsive transcription factor At2g41710 isoform X1	0	4
		Psote04G0249100.1	Chr04.2	22351732	22358502				3.07155e-167
tandem		Psote06G0041300.1	Chr06.1	5014441	5016343	Medtr4g125520			3.44146e-74
	homolog	Psote06G0041200.1	Chr06.1	4987354	4988678	Medtr8g020490		Myb transcription factor (MYB#1)	1.34914e-110	5
		Psote02G0244100.1	Chr02.5	14087620	14096451	Medtr4g125520			3.5516e-26
		Psote06G0359600.1	Chr06.4	25057378	25058669	Medtr4g125520			7.44325e-108
	homolog	Psote06G0041700.1	Chr06.1	5076619	5078052	Ca_10012/Medtr8g020560		GRF, Growth-regulating factor 5-like isoform X1	7.63965e-68	4, 5
		Psote02G0243900.1	Chr02.5	14042076	14043509	Medtr4g125490			3.45571e-159
		Psote06G0359300.1	Chr06.4	25003930	25006604	Medtr4g125490			2.59452e-170
	homolog	Psote06G0259600.1	Chr06.4	13340250	13341725	Ca_13160		NAC domain-containing protein 100	4.3047e-156	4, 5
		Psote02G0211300.1	Chr02.5	5879272	5881296				1.22254e-134
		Psote05G0037400.1	Chr05.1	5175305	5176736	Ca_22370			3.17357e-156
	homolog	Psote07G0043000.1	Chr07.1	6581313	6588068	Ca_12825		ARR-B, Two-component response regulator-like APRR2	0	4, 5
		Psote01G0270900.1	Chr01.5	4634324	4640419	Ca_02285			0
	tandem	Psote07G0046700.1	Chr07.1	7312152	7313719	Ca_09378/Medtr4g097950		Transcription factor bHLH18-like	7.86433e-74	4, 5
homolog		Psote07G0046600.1	Chr07.1	7274403	7276570	Ca_09379			1.43082e-82
		Psote01G0274500.1	Chr01.5	5238397	5239646	Ca_02264			1.48757e-74
		Psote09G0131200.1	Chr09.4	11646589	11659708	Ca_18437/AT5G08430		C3H, Uncharacterized protein At5g08430	6.08864e-146	4, 5
		Putative
		Psote03G0245700.1	Chr03.5	3575282	3576361	Glyma.13G154100/AT4G33550		Bifunctional inhibitor/lipid-transfer protein/seed storage 2S albumin superfamily protein	6.25191e-20	3
		Psote04G0341500.1	Chr04.3	19797179	19798292	Glyma.20G062700		Bifunctional inhibitor/lipid-transfer protein/seed storage 2S albumin superfamily protein	1.0206e-24	3
	homolog	Psote06G0099600.1	Chr06.2	886294	892378	Glyma.20G156300/AT5G62065/AT3G3355		Bifunctional inhibitor/lipid-transfer protein/seed storage 2S albumin superfamily protein	3.07866e-21	3, 6
		Psote05G0081300.1	Chr05.1	11597990	11599068	Glyma.18G214500			9.56071e-57
		Psote07G0197200.1	Chr07.2	16634108	16638146	Glyma.18G052600			1.26008e-63
	tandem	Psote08G0141300.1	Chr08.2	1518592	1519237	Glyma.02G281400/Glyma.02G281500		Bifunctional inhibitor/lipid-transfer protein/seed storage 2S albumin superfamily protein	9.74971e-23	3
		Psote08G0141400.1	Chr08.2	1561999	1562642	Glyma.14G032800			1.99959e-27
		Psote08G0141500.1	Chr08.2	1600093	1600736	Glyma.14G032800			1.47367e-24
