# Supplementary material for: A genomic toolkit for winged bean Psophocarpus tetragonolobus
Source: Nat Commun. 2024 Mar 1;15:1901. doi: 10.1038/s41467-024-45048-x (PMC10907731; doi:10.1038/s41467-024-45048-x)
Supplement: Supplementary file 14 — Supplementary Data 11 [file 41467_2024_45048_MOESM14_ESM.xlsx]

## Sheet: Sheet2
Supplementary Data 11. Expression levels (fpkm) of identified seed storage protein genes and selected candidate genes in pod tissues at 15 days, 30 days, 37 days and 45 days after anthesis
	protein	gene ID	Chr	gene_start	gene_end	Day15 (fpkm)	Day30 (fpkm)	Day37 (fpkm)	Day45 (fpkm)	missense variation (selected genes near QTL)
	globulin/legumin	Psote01G0067700.1	Chr01.1	8475542	8478175	38.9008	37.6558	41.501	32.0381
	TF	Psote01G0114700.1	Chr01.1	16192437	16193450	0.292157	0.512938	0.694287	1.41395
	albumin	Psote01G0210000.1	Chr01.4	8379	9054	0	0	0	0
	albumin	Psote01G0210100.1	Chr01.4	25356	26028	14.0283	6.33731	13.3461	4.44978
	albumin	Psote01G0228200.1	Chr01.4	4172761	4173740	0.621595	0.431834	0.270906	1.06434
	TF	Psote01G0270900.1	Chr01.5	4634324	4640419	4.30645	11.7174	9.71383	10.5403
	TF	Psote01G0274500.1	Chr01.5	5238397	5239646	3.96181	3.73343	4.28606	5.46827
	TF	Psote01G0294000.1	Chr01.5	9707849	9714758	3.19162	37.203	29.2971	19.5942
	globulin/legumin	Psote01G0296200.1	Chr01.5	10411297	10413882	1.72112	1.62797	16.1335	17.0272
qSSP-3	TF	Psote02G0004500.1	Chr02.1	8205380	8206183	0.0120176	0.0612711	1.03992	2.19948
Chr02.1: 30,928,224 .. 37,979,180	TF	Psote02G0028400.1	Chr02.1	14163257	14165600	10.5266	17.366	21.5381	21.7198
	TF	Psote02G0211300.1	Chr02.5	5879272	5881296	0.537828	2.80189	6.05447	14.6644
	TF	Psote02G0243900.1	Chr02.5	14042076	14043509	5.65164	0.729816	0.233916	0.210178
	TF	Psote02G0244100.1	Chr02.5	14087620	14096451	0	0	0	0
qSSP-4	globulin/legumin	Psote02G0319600.1	Chr02.5	25198267	25199523	0.0946728	0.0261348	0.0314394	0.231198	His117Gln, Asn197Asp, Val368Ile
Chr02.5: 24,184,036 .. 28,741,782	globulin/legumin	Psote02G0319700.1	Chr02.5	25209756	25218919	23.7776	2.24546	2.00885	2.29774	Arg428Cys, Leu650His
	globulin/legumin	Psote02G0329200.1	Chr02.5	26622574	26625069	2.75232	0.535263	0.429882	0.4571
	globulin/legumin	Psote03G0078700.1	Chr03.1	14189235	14190774	148.46	68.4342	48.0145	11.8861
qSSP-1	globulin/legumin	Psote03G0078800.1	Chr03.1	14206319	14208096	0.0960161	0.106333	0.119236	1.58047
Chr03.1: 20,890,757 .. 27,586,891	qSSP-1	Psote03G0113400.1	Chr03.1	21244180	21246544	590.498	1003.22	834.855	527.123
	qSSP-1	Psote03G0113600.1	Chr03.1	21261738	21264078	236.396	603.622	454.061	280.305	21261792: ATCTCTC; 21261843: CTCAA; 21261876: ATCTC
	qSSP-1	Psote03G0119900.1	Chr03.1	22734739	22736264	0.0313809	5.16627	1.23017	23.1843
	qSSP-1	Psote03G0123600.1	Chr03.1	23734815	23743499	0.00468282	0.121788	0.0925209	0.212424	Ser536Asp
	albumin	Psote03G0217000.1	Chr03.2	8102700	8111264	20.0494	12.887	12.9746	17.3525
	putative	Psote03G0245700.1	Chr03.5	3575282	3576361	0	0	0	0
qSSP-2	globulin/legumin	Psote03G0285300.1	Chr03.5	9163685	9165192	0.00852043	0	0	0
Chr03.5: 11,810,796 .. 26,019,388	TF	Psote03G0368000.1	Chr03.5	23167937	23169336	2.82039	2.76155	2.72978	1.6092
	TF	Psote03G0379100.1	Chr03.5	25066929	25068610	0.0670938	0.0910778	0.0333822	0.12471
	globulin/legumin	Psote03G0382500.1	Chr03.5	25787725	25789358	21.719	17.4156	14.0475	10.0667
	TF	Psote03G0403200.1	Chr03.5	28640646	28645892	13.7598	9.59994	6.87871	8.33613
	globulin/legumin	Psote04G0062600.1	Chr04.1	11435996	11436897	0.0236203	0.0207384	7.06275	32.0643
	globulin/legumin	Psote04G0139200.1	Chr04.2	2831939	2838117	1.67681	0.303059	0.0634921	0.0617621
	TF	Psote04G0168800.1	Chr04.2	8113081	8114196	0.800584	3.02767	4.88385	6.9229
	TF	Psote04G0225200.1	Chr04.2	17530258	17533240	1.89354	0.424829	0.560506	1.377
	globulin/legumin	Psote04G0240700.1	Chr04.2	20532809	20534354	0.101603	0.0552765	0.29593	0.0982307
	TF	Psote04G0249100.1	Chr04.2	22351732	22358502	3.33356	0.44905	0.145583	0.209167
	globulin/legumin	Psote04G0267800.1	Chr04.2	26778618	26780441	0.468	0.586058	0.924602	0.419114
	globulin/legumin	Psote04G0267900.1	Chr04.2	26817603	26818681	0	0.0557451	0	0
	globulin/legumin	Psote04G0268000.1	Chr04.2	26849633	26851505	4.55398	7.41773	4.41205	0.856312
	albumin	Psote04G0278700.1	Chr04.3	5044279	5052540	0.0112613	0	0	0
	globulin/legumin	Psote04G0279000.1	Chr04.3	5111205	5112050	0	0	0	0
	globulin/legumin	Psote04G0279100.1	Chr04.3	5121837	5122711	0	0.0537848	0	0
	albumin	Psote04G0279400.1	Chr04.3	5215419	5221423	0.227857	0.325874	0.658866	13.7116
	albumin	Psote04G0281200.1	Chr04.3	6342593	6343938	0	0	0	0
	albumin	Psote04G0281800.1	Chr04.3	6852400	6855206	0	0	0	0
	albumin	Psote04G0281900.1	Chr04.3	6890856	6891748	0	2.36595	26.0857	10.3397
	albumin	Psote04G0282100.1	Chr04.3	6910523	6917312	0	0	0	0
	albumin	Psote04G0283600.1	Chr04.3	7235501	7236288	0	0	0	0
	albumin	Psote04G0284200.1	Chr04.3	7318350	7323005	0.65034	0.744636	0.156228	0.116897
	albumin	Psote04G0285200.1	Chr04.3	7588542	7607092	2.92656	0.698889	0.00978971	0
	albumin	Psote04G0285500.1	Chr04.3	7708710	7711161	0.681462	0.708098	0.188578	0.170981
	albumin	Psote04G0285600.1	Chr04.3	7743461	7744237	1.95557	3.83426	0.262142	0.355357
	albumin	Psote04G0288400.1	Chr04.3	8705242	8707696	0.534953	0.635259	0.094578	0.0964916
	globulin/legumin	Psote04G0303100.1	Chr04.3	13466275	13469327	12.3651	19.3617	21.5967	30.3203
	globulin/legumin	Psote04G0317000.1	Chr04.3	15746247	15748526	0.492774	4.27429	28.8267	58.0684
	globulin/legumin	Psote04G0317500.1	Chr04.3	15809689	15810977	0.106702	0.16675	1.2541	7.54416
	globulin/legumin	Psote04G0319400.1	Chr04.3	16162408	16177631	0.855972	0.42367	0.281748	0.321032
	putative	Psote04G0341500.1	Chr04.3	19797179	19798292	7.97027	3.0873	3.03838	2.11414
	TF	Psote05G0037400.1	Chr05.1	5175305	5176736	0.0357197	0.0869562	0.424226	0.628103
	putative	Psote05G0081300.1	Chr05.1	11597990	11599068	0.132196	1.23758	2.16371	4.41543
	TF	Psote05G0109800.1	Chr05.1	16563633	16566842	0	0.158977	1.15565	1.02066
	TF	Psote05G0215500.1	Chr05.3	1638237	1640888	9.27544	11.2329	11.1973	11.98
	globulin/legumin	Psote05G0226200.1	Chr05.3	3463075	3463873	31.2648	12.9129	50.659	114.296
	globulin/legumin	Psote05G0235800.1	Chr05.3	5170938	5174419	8.93534	5.58355	2.87015	2.2429
	TF	Psote05G0281300.1	Chr05.3	15561406	15563660	1.91157	0.748718	1.42808	0.639583
	TF	Psote06G0022800.1	Chr06.1	2622787	2628151	1.16591	1.32962	1.54306	1.74551
	TF	Psote06G0041200.1	Chr06.1	4987354	4988678	0.269972	2.80966	2.19772	1.45223
	TF	Psote06G0041300.1	Chr06.1	5014441	5016343	0.0437684	0.120084	0.162353	0.0590704
	TF	Psote06G0041700.1	Chr06.1	5076619	5078052	0.105522	0.0667793	0.300904	0.892177
	putative	Psote06G0099600.1	Chr06.2	886294	892378	381.519	853.208	840.178	785.871
	albumin	Psote06G0196300.1	Chr06.4	6487605	6488686	0	0.0381616	0.0945314	1.43549
	albumin	Psote06G0196400.1	Chr06.4	6501702	6502426	33.9713	3.73848	5.25481	7.48401
	TF	Psote06G0259600.1	Chr06.4	13340250	13341725	12.0381	105.683	143.789	172.934
	TF	Psote06G0359300.1	Chr06.4	25003930	25006604	0.00967284	0.0261989	0.0130065	0.00530175
	TF	Psote06G0359600.1	Chr06.4	25057378	25058669	12.0101	11.143	7.55956	3.18833
	globulin/legumin	Psote06G0400900.1	Chr06.4	29346099	29349393	25.5446	47.112	47.5076	42.496
	globulin/legumin	Psote06G0444200.1	Chr06.4	33714698	33717011	0.0721191	0.0343004	0.0426235	0.0570873
	TF	Psote07G0043000.1	Chr07.1	6581313	6588068	28.0067	24.6287	19.4733	34.214
	TF	Psote07G0046600.1	Chr07.1	7274403	7276570	8.24555	10.5376	8.39536	7.30674
	TF	Psote07G0046700.1	Chr07.1	7312152	7313719	5.04672	1.15123	1.23479	1.08204
	TF	Psote07G0069300.1	Chr07.1	12636255	12643423	5.26866	3.38111	4.63549	6.43787
qSSP-5	putative	Psote07G0197200.1	Chr07.2	16634108	16638146	0.2357	17.8462	22.8126	79.5612
Chr07.2: 2,141,119 .. 21,707,553	TF	Psote07G0210200.1	Chr07.2	18477712	18479385	93.8718	78.5644	77.0051	69.5874
	putative	Psote08G0141300.1	Chr08.2	1518592	1519237	0.0173468	0.185565	0	0
	putative	Psote08G0141400.1	Chr08.2	1561999	1562642	0.0174093	0.529208	0	0.0375613
	putative	Psote08G0141500.1	Chr08.2	1600093	1600736	0	0	0	0
	TF	Psote08G0176100.1	Chr08.3	3023728	3027677	1.28429	0.0817015	0	0
	TF	Psote08G0203800.1	Chr08.3	7040569	7041432	0.0223661	0.248791	0	0.0959754
	TF	Psote09G0131200.1	Chr09.4	11646589	11659708	6.42333	7.10138	5.91462	7.10216
