# Supplementary material for: A genomic toolkit for winged bean Psophocarpus tetragonolobus
Source: Nat Commun. 2024 Mar 1;15:1901. doi: 10.1038/s41467-024-45048-x (PMC10907731; doi:10.1038/s41467-024-45048-x)
Supplement: Supplementary file 15 — Supplementary Data 12 [file 41467_2024_45048_MOESM15_ESM.xlsx]

## Sheet: Sheet1
Supplementary Data 12. Candidate genes of qSSP-1 and their expression levels in developing pod tissues
Gene ID	Chr	Position	Position	Day15	Day30	Day37	Day45	Orthologue1	TissueGroup	Temporal Group	D20_cpm	D25_cpm	D30_cpm	D40_cpm	TAIR10_ID	TAIR10_symbol	TAIR10_defline
		Start	End	(fpkm)	(fpkm)	(fpkm)	(fpkm)
Psote03G0110800.1	Chr03.1	20806803	20810481	52.3508	36.2287	43.0601	35.5249	Glyma.12G239000	EM	Group G	7.84527	6.21081	3.38976	2.11753	AT2G03870.2		Small nuclear ribonucleoprotein family protein
Psote03G0111100.1	Chr03.1	20845719	20854179	1.21256	0.30346	0.187215	0.125921	Glyma.05G149700	DS	Group A	16.4677	13.0651	17.0844	96.9752	AT3G23670.1	KINESIN-12B,PAKRP1L	phragmoplast-associated kinesin-related protein, putative
Psote03G0111200.1	Chr03.1	20880999	20888027	10.9062	10.945	10.7398	13.1522	Glyma.08G106500	DS	Group A	11.8119	11.2681	10.5931	14.9612	AT5G27270.1	EMB976	Tetratricopeptide repeat (TPR)-like superfamily protein
Psote03G0111800.1	Chr03.1	20996967	21001716	3.36336	1.64588	1.56581	0.976626	Glyma.05G150500	GLOB/HRT/COT	Group G	7.97781	5.62284	2.83547	0.727279	AT3G23740.1
Psote03G0112600.1	Chr03.1	21134457	21148522	5.20868	0.461454	0.353391	0.340069	Glyma.05G151200	FB	Group G	10.068	2.14361	0.947703	0.539872	AT3G23790.1	AAE16	AMP-dependent synthetase and ligase family protein
Psote03G0113400.1	Chr03.1	21244180	21246544	590.498	1003.22	834.855	527.123	Glyma.05G152000	RT/STM	Group G	350.813	228.028	170.436	95.6982	AT4G13940.1	ATSAHH1,EMB1395,HOG1,MEE58,SAHH1	S-adenosyl-L-homocysteine hydrolase
Psote03G0113800.1	Chr03.1	21338209	21339909	2.42461	6.6111	13.5398	28.1397	Glyma.05G152300	GLOB/HRT/COT	Group A	102.58	122.052	125.505	142.753	AT3G23820.1	GAE6	UDP-D-glucuronate 4-epimerase 6
Psote03G0114500.1	Chr03.1	21567889	21579636	0.149525	0.0635217	0.0141902	0.195637	Glyma.05G153000	FB	Group G	1.46115	0.791284	0.460311	0.588786	AT1G71900.1		Protein of unknown function (DUF803)
Psote03G0115700.1	Chr03.1	21864105	21870478	0.371296	0.101517	0.0698926	0.118307	Glyma.08G111700	GLOB/HRT/COT	Group G	13.1255	6.71375	3.49628	1.08948	AT5G55160.1	ATSUMO2,SUM2,SUMO 2,SUMO2	small ubiquitin-like modifier 2
Psote03G0116000.1	Chr03.1	21908981	21912596	1.47446	0.232544	0.734521	0.388545	Glyma.11G255800	EM	Group G	92.5791	68.9209	43.0304	5.31267	AT4G13600.1		Carbohydrate-binding X8 domain superfamily protein
Psote03G0116100.1	Chr03.1	21934607	21935745	72.7131	41.8	35.7791	17.7983	Glyma.05G154600	RT/STM	Group G	20.1814	18.6538	5.5238	2.36717	AT1G55260.1		Bifunctional inhibitor/lipid-transfer protein/seed storage 2S albumin superfamily protein
Psote03G0117000.1	Chr03.1	22146565	22155634	13.6507	33.4491	37.5598	33.4074	Glyma.08G113600	GLOB/HRT/COT	Group F	52.6045	16.8444	13.0771	22.2217	AT1G55320.1	AAE18	acyl-activating enzyme 18
Psote03G0118000.1	Chr03.1	22287154	22291141	0.616756	0.549177	0.336496	0.169761	Glyma.05G156600	RT/STM	Group A	1.3786	1.56189	1.30532	1.70338	AT3G13600.1		calmodulin-binding family protein
Psote03G0118200.1	Chr03.1	22370592	22379233	60.8259	57.4104	55.1222	55.1548	Glyma.08G114900	SDL	Group B	43.0633	40.6255	53.0577	49.4778	AT5G19820.1	emb2734	ARM repeat superfamily protein
Psote03G0118700.1	Chr03.1	22458211	22458769	72.5992	55.6447	60.2766	48.9601	Glyma.05G157000	RT/STM	Group D	2.89547	3.17476	3.89765	2.70447	AT1G75390.1	AtbZIP44,bZIP44	basic leucine-zipper 44
Psote03G0118900.1	Chr03.1	22485263	22504851	10.3116	26.3202	28.1448	21.8853	Glyma.05G157600	GLOB/HRT/COT	Group G	41.0223	17.6261	11.8141	13.317	AT1G55320.1	AAE18	acyl-activating enzyme 18
Psote03G0119300.1	Chr03.1	22562174	22571262	12.2515	11.9705	12.7687	15.0083	Glyma.08G115700	SDL	Group A	3.33538	2.59252	2.37806	4.47238	AT1G29120.2		Hydrolase-like protein family
Psote03G0119900.1	Chr03.1	22734739	22736264	0.0313809	5.16627	1.23017	23.1843	Glyma.08G116300	EM	Group B	14170.6	28448.9	38777.9	32201.8	AT1G09850.1	XBCP3	xylem bark cysteine peptidase 3
Psote03G0120000.1	Chr03.1	22763525	22769405	20.4221	10.6215	10.1179	7.41396	Glyma.05G158800	GLOB/HRT/COT	Group G	18.1084	15.8382	10.6706	4.41448	AT5G45840.1		Leucine-rich repeat protein kinase family protein
Psote03G0120300.1	Chr03.1	22843070	22846488	7.74335	23.2858	19.2432	14.1308	Glyma.08G116800	RT/STM	Group G	14.5207	13.7758	10.3159	4.14987	AT1G29240.1		Protein of unknown function (DUF688)
Psote03G0120400.1	Chr03.1	22850789	22853870	367.887	436.184	494.372	422.022	Glyma.08G116900	LF	Group G	101.373	87.0335	35.528	6.238	AT5G43060.1		Granulin repeat cysteine protease family protein
Psote03G0120500.1	Chr03.1	22864478	22867825	6.50004	4.08051	3.64172	5.68686	Glyma.05G159200	FB	Group A	1.84079	2.16879	2.77109	4.07955	AT5G45800.1	MEE62	Leucine-rich repeat protein kinase family protein
Psote03G0120600.1	Chr03.1	22923135	22927713	26.6488	5.98422	5.10922	5.35151	Glyma.08G117100	GLOB/HRT/COT	Group G	33.0797	15.7224	9.70437	4.19059	AT2G34190.1		Xanthine/uracil permease family protein
Psote03G0120700.1	Chr03.1	22964583	22968442	16.8733	30.0945	26.8909	18.5582	Glyma.04G063700	RT/STM	Group A	2.90249	2.20622	2.00783	3.3621	AT2G34200.1		RING/FYVE/PHD zinc finger superfamily protein
Psote03G0120900.1	Chr03.1	23002438	23012783	6.64482	11.8705	10.9643	9.03236	Glyma.08G117500	RT/STM	Group G	3.72532	9.93036	2.02905	0.345549	AT4G18780.1	ATCESA8,CESA8,IRX1,LEW2	cellulose synthase family protein
Psote03G0121400.1	Chr03.1	23132710	23134050	0.513939	0.962921	0.290113	1.73036	Glyma.08G118000	RT/STM	Group G	2.1023	0.877052	0.373172	0.138385	AT2G42760.1
Psote03G0121600.1	Chr03.1	23244607	23245593	0	0	0	0	Glyma.08G118100	EM	Group G	14.5248	7.03511	3.9438	3.51287	AT1G29270.1
Psote03G0121700.1	Chr03.1	23271627	23273299	3.71084	5.07435	4.51369	5.14868	Glyma.05G160800	RT/STM	Group G	2.06944	0.861093	0.724773	0.469629	AT1G29280.1	ATWRKY65,WRKY65	WRKY DNA-binding protein 65
Psote03G0122200.1	Chr03.1	23387434	23407095	22.4541	30.6671	40.2301	27.876	Glyma.05G161600	DS	Group A	8.36415	10.1622	23.3383	91.2118	AT2G29420.1	ATGSTU7,GST25,GSTU7	glutathione S-transferase tau 7
Psote03G0122500.1	Chr03.1	23584187	23589900	0.0546131	3.27195	8.87798	11.116	Glyma.05G162500	EM	Group G	14.3128	7.33098	1.85571	1.07635	AT4G18910.1	ATNLM2,NIP1;2,NLM2	NOD26-like intrinsic protein 1;2
Psote03G0124400.1	Chr03.1	24072783	24073804	0.426542	0.123812	0.171325	0.209079	Glyma.05G124300	GLOB/HRT/COT	Group G	15.1603	11.6309	6.58727	3.9933	AT1G09815.1	POLD4	polymerase delta 4
Psote03G0127000.1	Chr03.1	24483003	24488008	23.9131	31.7377	34.4571	43.277	Glyma.08G078000	DS	Group B	4.7056	5.83528	8.78776	7.69854	AT1G36990.1
Psote03G0127200.1	Chr03.1	24522696	24525666	3.03405	2.40742	2.96825	3.43582	Glyma.08G077900	EM	Group A	5.78899	4.38362	6.63067	8.80106	AT2G01080.1		Late embryogenesis abundant (LEA) hydroxyproline-rich glycoprotein family
Psote03G0127900.1	Chr03.1	24641750	24652281	22.7111	32.2776	28.8506	24.9239	Glyma.08G077100	GLOB/HRT/COT	Group A	18.1175	17.1084	18.4195	25.9891	AT1G09980.1		Putative serine esterase family protein
Psote03G0129800.1	Chr03.1	25007279	25009887	0.805688	1.12316	0.68144	0.296471	Glyma.08G075200	EM	Group G	3.88227	1.96827	1.64566	0.0602984	AT3G55550.1		Concanavalin A-like lectin protein kinase family protein
Psote03G0130300.1	Chr03.1	25083129	25088173	2.13044	0.118338	0.10882	0.065055	Glyma.08G074700	GLOB/HRT/COT	Group G	222.072	98.9906	60.7598	13.7082	AT5G64570.1	ATBXL4,XYL4	beta-D-xylosidase 4
Psote03G0131000.1	Chr03.1	25172599	25174652	0.0151926	0	0	0	Glyma.05G119300	LF	Group D	1.50519	2.95713	3.63998	0.68002	AT2G37390.2		Chloroplast-targeted copper chaperone protein
Psote03G0131200.1	Chr03.1	25201302	25202031	70.7477	32.6197	33.0494	30.9496	Glyma.08G074100	RT/STM	Group A	42.9756	28.7297	25.6991	45.1207	AT5G64080.1		Bifunctional inhibitor/lipid-transfer protein/seed storage 2S albumin superfamily protein
Psote03G0131300.1	Chr03.1	25224480	25225997	282.751	266.604	263.664	127.619	Glyma.08G074000	LF	Group G	133.542	100.129	50.2045	19.013	AT1G15820.1	CP24,LHCB6	light harvesting complex photosystem II subunit 6
Psote03G0132100.1	Chr03.1	25312894	25317515	11.0534	15.3161	15.9417	14.438	Glyma.08G179300	GLOB/HRT/COT	Group G	14.0593	9.36073	5.99876	2.8354	AT1G78160.1	APUM7,PUM7	pumilio 7
Psote03G0132400.1	Chr03.1	25345246	25345939	73.1267	95.5135	108.63	105.392	Glyma.08G072800	FB	Group A	4.87389	4.70017	5.9821	7.50182	AT5G64180.1
Psote03G0133400.1	Chr03.1	25537067	25541756	3.71147	0.884273	1.08901	1.36812	Glyma.08G072000	DS	Group D	29.0758	33.3212	37.4959	32.9228	AT4G21790.1	ATTOM1,TOM1	tobamovirus multiplication 1
Psote03G0134700.1	Chr03.1	26571903	26577068	0	0.00392087	0	0.122224	Glyma.13G043500	DS	Group B	6.55746	6.99623	10.3623	11.5797	AT1G17840.1	ABCG11,ATWBC11,COF1,DSO,WBC11	white-brown complex homolog protein 11
Psote03G0134800.1	Chr03.1	26585755	26589399	0.0559446	0.0196236	0.00629511	0	Glyma.13G044000	LF	Group D	2.74568	3.67695	5.08029	1.62207	AT1G17840.1	ABCG11,ATWBC11,COF1,DSO,WBC11	white-brown complex homolog protein 11
Psote03G0134900.1	Chr03.1	26603474	26624043	0.0757355	0.0266552	0.057707	0.0859419	Glyma.13G042900	GLOB/HRT/COT	Group D	1.01856	1.59821	0.993468	0.47619	AT1G17840.1	ABCG11,ATWBC11,COF1,DSO,WBC11	white-brown complex homolog protein 11
Psote03G0135000.1	Chr03.1	26646518	26650510	12.4346	7.03151	6.02584	4.04698	Glyma.13G042800	LF	Group G	13.4413	10.0383	3.53152	1.34005	AT1G60600.2	ABC4	UbiA prenyltransferase family protein
Psote03G0135400.1	Chr03.1	26713236	26715790	25.964	81.049	104.55	160.57	Glyma.13G042200	DS	Group A	1.1103	1.65271	3.5091	10.2034	AT2G44800.1		2-oxoglutarate (2OG) and Fe(II)-dependent oxygenase superfamily protein
Psote03G0135500.1	Chr03.1	26740280	26743741	22.7238	21.2192	17.9238	15.4982	Glyma.08G069800	RT/STM	Group G	1.93281	2.1075	0.525303	0.351117	AT5G64330.1	JK218,NPH3,RPT3	Phototropic-responsive NPH3 family protein
Psote03G0136900.1	Chr03.1	26960901	26964251	16.9666	21.1924	21.7581	28.1141	Glyma.13G256500	GLOB/HRT/COT	Group G	5.00199	2.05272	0.84265	1.25842	AT4G33625.1
Psote03G0137100.1	Chr03.1	26990707	27013681	23.1893	30.3607	28.3689	28.0675	Glyma.13G256400	FB	Group A	13.5753	16.4528	12.8572	15.2241	AT4G33630.2	EX1	Protein of unknown function (DUF3506)
Psote03G0137200.1	Chr03.1	27016191	27017828	7.77731	58.6196	122.377	164.734	Glyma.08G067600	DS	Group A	2.47746	3.52223	4.02748	5.415	AT2G22570.1	ATNIC1,NIC1	nicotinamidase 1
Psote03G0137300.1	Chr03.1	27020082	27022556	15.0919	13.4325	15.66	14.1394	Glyma.07G182300	LF	Group G	6.37202	6.49327	4.36472	2.03179	AT5G64380.1		Inositol monophosphatase family protein
Psote03G0137500.1	Chr03.1	27040124	27041569	109.305	99.3023	110.223	87.3057	Glyma.07G182600	SDL	Group F	3.68133	2.36408	1.49703	3.20522	AT4G33640.1
Psote03G0138000.1	Chr03.1	27103567	27106120	18.956	16.1871	9.80124	5.13342	Glyma.08G066900	GLOB/HRT/COT	Group G	12.4748	8.63548	3.95691	4.70979	AT2G23970.1		Class I glutamine amidotransferase-like superfamily protein
Psote03G0138100.1	Chr03.1	27129444	27130781	109.88	72.7418	35.2627	16.1479	Glyma.13G255800	GLOB/HRT/COT	Group G	30.131	11.4743	5.99941	4.78681	AT5G17050.1	UGT78D2	UDP-glucosyl transferase 78D2
Psote03G0138700.1	Chr03.1	27197005	27205868	1.50599	2.2649	2.27529	1.86806	Glyma.08G065800	SDL	Group A	0.981085	1.05462	0.608155	1.54113	AT5G10530.1		Concanavalin A-like lectin protein kinase family protein
Psote03G0139300.1	Chr03.1	27533845	27538480	24.4205	15.4115	16.247	13.3655	Glyma.08G064900	LF	Group G	7.69785	4.70671	2.91332	1.85512	AT5G64460.8		Phosphoglycerate mutase family protein
Psote03G0139400.1	Chr03.1	27547600	27552251	8.26314	5.61822	5.03235	5.17165	Glyma.08G064800	GLOB/HRT/COT	Group G	2.81253	1.77759	1.43593	0.552911	AT5G64470.3	TBL12	Plant protein of unknown function (DUF828)
floral buds (FB), whole-mount globular (GLOB), heart (HRT), cotyledon (COT), early-maturation (EM), and dry seed (DS), leaf (LF), root (RT), stem (STM), and seedling (SDL)
