# Supplementary material for: A genomic toolkit for winged bean Psophocarpus tetragonolobus
Source: Nat Commun. 2024 Mar 1;15:1901. doi: 10.1038/s41467-024-45048-x (PMC10907731; doi:10.1038/s41467-024-45048-x)
Supplement: Supplementary file 16 — Supplementary Data 13 [file 41467_2024_45048_MOESM16_ESM.xlsx]

## Sheet: Sheet3
Supplementary Data 13. Genome position of candidate genes involved in architectural traits and their orthologues
QTL	Gene ID	Gene name	Chr	Start Pos	End Pos	Orthologue	Gene name (TAIR)	e-value	missense variation (selected genes near QTL)
qTNoB-1/qNoB	Psote03G0327500.1	PtCUC2a	Chr03.5	16483074	16485902	AT5G53950	CUC2	3.28239e-109	Thr7Pro, Ala320Ser, Leu343His, Ala386Val
Chr03.5: 14,853,644 .. 26,858,977	Psote01G0148300.1	PtCUC2b	Chr01.1	22129467	22131745			7.4433e-98	His6delinsHH, Asn18Thr
qTNoB-2
Chr01.1: 2,063,447 .. 26,262,577	Psote03G0312000.1	PtUBP15	Chr03.5	14100387	14109543	AT1G17110	UBP15	0
