# Supplementary material for: A genomic toolkit for winged bean Psophocarpus tetragonolobus
Source: Nat Commun. 2024 Mar 1;15:1901. doi: 10.1038/s41467-024-45048-x (PMC10907731; doi:10.1038/s41467-024-45048-x)
Supplement: Supplementary file 17 — Supplementary Data 14 [file 41467_2024_45048_MOESM17_ESM.xlsx]

## Sheet: Sheet4
Supplementary Data 14. Genome location and expression level of genes involved in the anthocyanin biosynthesis pathway in developing pod tissues
QTL region	Duplication	Gene ID	Gene name	Chr	Start Pos	End Pos	e-value	Homologue	Gene name (TAIR)	pod stages
at Chr05.1,										Day15 (FPKM)	Day30 (FPKM)	Day37 (FPKM)	Day45 (FPKM)
		Psote05G0000800.1		Chr05.1	153658	153658	3.68815e-93	AT5G13180	ANAC083	33.2052	42.8296	47.3649	45.1661
		Psote05G0003200.1		Chr05.1	634070	637113	0	AT5G13420	TRA2	297.007	242.186	220.562	211.837
P1; qSC-2/qPP-2/qCLX-2		Psote05G0005400.1		Chr05.1	923870	923870	1.23476e-117	AT5G38470	RAD23D	9.16209	12.1786	11.6041	13.8363
Chr05.1: 735,492 .. 1,660,765		Psote05G0005800.1		Chr05.1	1069796	1071152	1.58024e-88	AT3G02550	LBD41	28.6301	187.696	196.03	206.835
		Psote05G0006000.1		Chr05.1	1102927	1102927	5.73625e-89	AT1G67080	ABA4	3.71966	0.455314	0.92553	0.406202
		Psote05G0011800.1		Chr05.1	1851253	1857527	3.27191e-95	Phvul.008G012700	DFR	9.31204	5.34722	6.08075	3.10863
		Psote05G0016800.1		Chr05.1	2458966	2462464	0	AT5G13110	G6PD2	54.566	55.5045	58.2162	63.8544
		Psote05G0019100.1		Chr05.1	2686323	2704553	0	AT2G31660	SAD2	47.3743	46.1331	37.0978	38.3927
		Psote05G0024100.1		Chr05.1	3402478	3403071	1.6784e-46	AT3G30530	bZIP42	0.548162	1.09376	1.69971	1.38854
		Psote05G0027400.1		Chr05.1	3774892	3785806	2.04725e-63	AT5G60910	FUL/AGL8	1.28081	1.40397	1.17629	0.86526
		Psote05G0028800.1		Chr05.1	4005826	4006799	8.84563e-39	AT1G03940	A3Glc:6′′CouT1	2.67786	2.66874	3.28272	2.9768
		Psote05G0030200.1		Chr05.1	4206056	4206056	8.05924e-86	AT3G29670	PMAT2	13.1317	35.9357	39.7032	49.8597
		Psote05G0030400.1	Pt5MAT2	Chr05.1	4237252	4238676	0	Phvul.008G032501/AT5G39080	UFGT	22.3251	51.3005	46.552	36.1406
		Psote05G0030500.1	Pt5MAT1	Chr05.1	4251440	4252873	7.23249e-75	AT3G29590	5MAT/A5Glc:6"MalT	9.40228	17.2432	21.0682	22.7274
		Psote05G0034900.1		Chr05.1	4805156	4806693	7.84553e-90	AT5G54160	OMT1	0.148326	0.0920477	0.113342	0.0312455
		Psote05G0035200.1		Chr05.1	4842135	4846949	3.66172e-114	AT2G03340	WRKY3	21.405	32.6062	35.5133	40.1163
		Psote05G0035600.1		Chr05.1	4914045	4922835	0	AT3G01090	KIN10/SNRK1.1	59.5675	88.0119	88.5551	107.533
	tandem	Psote05G0036500.1	PtMYB113a	Chr05.1	5000035	5001407	1.65191e-61	AT1G66370/Glyma.09G235300/Glyma.09G235100/Glmya.18G262000/Glyma.18G261700/Glyma.09G234900/Glmya.19G025000	MYB113/GmMYBA1-A6	30.4181	11.2279	5.27586	4.46832
		Psote05G0036600.1	PtMYB113b	Chr05.1	5062449	5063858	1.98032e-59	AT1G66370/Glyma.09G235300/Glyma.09G235100/Glmya.18G262000/Glyma.18G261700/Glyma.09G234900/Glmya.19G025000	MYB113/GmMYBA1-A6	8.85913	5.5712	4.86381	5.99422
		Psote05G0036700.1	PtMYB113c	Chr05.1	5080835	5082099	2.06758e-51	AT1G66370/Glyma.09G235300/Glyma.09G235100/Glmya.18G262000/Glyma.18G261700/Glyma.09G234900/Glmya.19G025000	MYB113/GmMYBA1-A6	0	0	0	0
		Psote05G0039700.1		Chr05.1	5695095	5696654	2.3e-100	AT3G28910	MYB30	0.964371	1.92079	2.78962	3.65198
		Psote05G0050700.1		Chr05.1	7341079	7351200	0	AT1G65540	LETM1	25.0706	25.7258	24.9264	28.2081
		Psote05G0061500.1		Chr05.1	8592396	8597769	0	AT4G01370	MPK4	10.186	7.91406	8.28762	7.46285
P2; qSC-1/qPP-1/qCLX-1		Psote05G0072200.1		Chr05.1	10146778	10152530	0	AT4G00730	ANL2	6.62941	5.32086	5.10029	6.07479
Chr05.1: 6,301,652 .. 10,925,414		Psote05G0080300.1	PtWRKY70	Chr05.1	11436197	11438131	1.4872e-36	AT3G56400	WRKY70	22.5409	23.1216	16.2714	24.7442
		Psote05G0090700.1		Chr05.1	13252223	13266013	0	AT4G27830	BGLU10	0.480072	2.43988	3.27277	3.27717
		Psote05G0091600.1		Chr05.1	13458968	13463123	0	Glyma.07G150900	FLS	3.2199	3.71905	0.889923	0.961186
		Psote05G0095400.1		Chr05.1	13974678	13978013	0	AT2G38080	IRX12	0.958799	216.143	169.192	74.282
		Psote05G0098700.1	PtMYB114	Chr05.1	14600278	14601951	1.49639e-33	AT1G66380/Glyma.07G141100/Glyma.18G191200	MYB114	1.19417	0.614756	0.319782	0.16134
		Psote05G0102800.1		Chr05.1	15289686	15298400	4.86402e-155	AT3G53830	UVR8	8.34068	9.09847	8.08841	10.832
		Psote05G0104400.1		Chr05.1	15610722	15613770	0	AT5G60020	LAC17	2.49135	85.7028	10.7515	3.39567
		Psote05G0117300.1		Chr05.1	17889199	17892165	1.65707e-107	AT3G07340	CIB3	27.6527	21.3422	16.3795	8.40227
		Psote05G0118000.1		Chr05.1	17989584	18015787	0	AT3G13080	ABCC3/6/7	2.53648	2.21204	1.89383	1.98864
Others		Psote01G0026700.1		Chr01.1	3241142	3242960	1.11379e-107	AT2G17040	NAC036	1.86401	2.0743	1.34352	2.20587
		Psote01G0037300.1		Chr01.1	4532913	4534139	3.53976e-99	AT4G38620	MYB4	13.2432	12.1451	12.0938	15.6583
		Psote01G0037700.1		Chr01.1	4571569	4581410	0	AT4G38600	UPL3	41.8903	43.7191	43.2888	44.021
		Psote01G0051600.1		Chr01.1	6370546	6374051	0	Glyma.12G048600	F3H	4.81636	7.43135	8.95091	8.39168
		Psote01G0096800.1		Chr01.1	13610757	13613897	2.90597e-110	AT1G62300	WRKY6	0.512107	0.388371	0.576295	0.5979
		Psote01G0103100.1		Chr01.1	14492264	14493068	2.01197e-40	AT5G05410	DREB2	15.9607	14.2055	17.0953	13.0447
		Psote01G0129600.1		Chr01.1	18468944	18470119	1.30437e-55	AT4G21440	MYB102	9.16404	3.29886	2.43698	0.632295
		Psote01G0129700.1		Chr01.1	18470823	18484077	1.65923e-38	AT3G23250	MYB15	12.6089	1.06929	1.01504	0.0676834
		Psote01G0130800.1		Chr01.1	18662919	18670345	0	AT5G54570	BGLU46	1.56244	15.5466	30.8584	96.7344
		Psote01G0133900.1		Chr01.1	19187853	19192358	7.85335e-83	AT3G20640		4.03377	1.06889	0.855588	1.20235
		Psote01G0156600.1		Chr01.1	24183805	24187895	1.27351e-82	AT1G78600	BBX22	2.48423	7.38676	8.91065	11.0072
		Psote01G0173100.1		Chr01.1	27202570	27204580	0	Glyma.13G203900	DFR	11.2227	19.4559	32.8775	42.0863
		Psote01G0207000.1		Chr01.3	4552743	4554552	3.77996e-56	AT5G13930	CHS/TT4	17.3288	17.9733	24.6799	17.0061
		Psote01G0231200.1		Chr01.1	2493053	2496509	0	AT1G65060/AT1G51680	4CL3/4CL1	23.6262	27.073	37.1056	32.8092
		Psote01G0232100.1		Chr01.4	4737679	4738876	5.2422e-149	AT5G13930	CHS/TT4	21.2633	28.0985	33.0396	27.9409
		Psote01G0232200.1		Chr01.4	4753738	4755271	1.67636e-63	AT5G13930	CHS/TT4	0.221555	0.473629	0.708534	0.76418
		Psote01G0232300.1		Chr01.4	4780028	4781586	5.84424e-147	AT5G13930	CHS/TT4	4.64596	8.79243	11.1035	7.20663
		Psote01G0232400.1		Chr01.4	4801367	4802950	0	AT5G13930	CHS/TT4	16.1458	39.8628	53.4737	40.7668
		Psote01G0232500.1		Chr01.4	4818394	4819925	8.00509e-172	AT5G13930	CHS/TT4	6.2015	19.7142	31.1032	19.8386
		Psote01G0232700.1		Chr01.4	4850921	4852465	1.89423e-43	AT5G13930	CHS/TT4	0.374216	0.562444	0.849839	0.968961
		Psote01G0233000.1		Chr01.4	4876297	4885675	6.70382e-124	AT5G13930	CHS/TT4	1.48586	5.98998	11.1785	10.9399
		Psote01G0233200.1		Chr01.4	4906132	4908886	0	AT5G13930	CHS/TT4	49.2202	213.418	287.343	291.342
		Psote01G0233300.1		Chr01.4	4924882	4926643	0	AT5G13930	CHS/TT4	0.552331	0.526359	0.222388	0.162044
		Psote01G0242300.1		Chr01.4	5834635	5835555	6.08545e-60	AT1G64380		1.16485	0.282367	0.453621	0.68983
		Psote01G0242500.1		Chr01.4	5879809	5885429	6.77062e-27	AT2G46410	CPC	0.506432	0.0648059	0	0.209972
		Psote01G0243600.1		Chr01.4	6011478	6012305	2.03396e-38	AT4G27950	CRF4	4.40105	0.963793	0.604995	0.352804
		Psote01G0246700.1		Chr01.4	6600564	6603782	0	AT4G01370	MPK4	0.908654	0.687998	0.318084	0.616247
		Psote01G0255900.1		Chr01.5	2054487	2055851	0	AT4G22880	LDOX/ANS/TT18	266.488	226.102	109.556	52.7764
		Psote01G0264100.1		Chr01.5	3473302	3474323	8.5e-101	Glyma.01G207600/Glyma11G034900	GmMYBA11-A12/C1	0.0597076	0	0	0
		Psote01G0265100.1		Chr01.5	3682754	3683554	6.1941e-64	AT4G17500	ERF1A	2.93994	4.26777	4.59022	4.97477
		Psote01G0281100.1		Chr01.5	6706244	6707290	7.47763e-81	AT4G37540	LBD39	18.8577	27.6771	25.8562	30.3625
		Psote01G0281100.1		Chr01.5	6706244	6707290	7.47763e-81	AT4G37540	LBD39	18.8577	27.6771	25.8562	30.3625
		Psote01G0333900.1		Chr01.6	1338581	1343081	0	Phvul.002G132900	4CL	1.58851	1.75403	1.68401	2.35123
		Psote01G0351000.1		Chr01.6	5254681	5257185	0	Glyma.01G025500	F3H	69.763	70.183	71.429	77.0992
		Psote01G0364200.1		Chr01.7	1434644	1436746	5.32631e-72	AT1G70000	MYBD	59.4717	77.3327	66.3146	59.0452
		Psote01G0373400.1		Chr01.7	3494132	3495340	2.66914e-43	AT1G69690	TCP15	72.9665	42.0781	40.0679	43.9429
		Psote01G0376300.1		Chr01.7	3963488	3965747	5.44589e-109	AT2G02990	RNS1	3.70519	17.2092	15.9012	9.58211
		Psote01G0391100.1		Chr01.7	7571586	7578710	7.1444e-32	AT5G10140	FLC	42.5231	51.8072	89.0015	107.193
		Psote01G0397400.1		Chr01.7	9294191	9294787	6.30525e-43	AT3G30530	bZIP42	0.833523	0.936603	1.33391	1.32391
		Psote01G0405800.1		Chr01.7	12131546	12138056	2.2e-178	Glyma.10G204800	LAR	1.05552	1.81274	1.70344	0.946351
		Psote01G0412700.1		Chr01.7	13855694	13857509	0	Glyma.18G285800	CHR	1.88853	11.0751	23.487	15.1809
		Psote01G0435000.1		Chr01.7	19090663	19093268	7.27753e-91	AT5G54160	OMT1	1.38436	2.56937	6.86792	20.2418
		Psote02G0003400.1		Chr02.1	7911075	7912302	3.94594e-54	AT1G75540	BBX21	2.85157	2.26161	3.99972	4.95878
		Psote02G0014200.1		Chr02.1	10253788	10254441	1.24308e-56	AT3G50060	MYB77	2.86852	1.15428	0.727638	0.696429
		Psote02G0020800.1		Chr02.1	12271566	12272341	2.30756e-34	Glyma.06G044800	F3'H	93.2147	93.1332	82.4856	81.397
		Psote02G0021600.1		Chr02.1	12397351	12398037	6.70743e-64	AT1G27730	STZ/ZAT10	2.58843	3.92728	5.1656	7.00929
		Psote02G0025400.1		Chr02.1	13276451	13280202	1.2142e-158	AT4G37750	ANT/CKC/DRG	6.07106	0.741372	0.405199	0.119133
		Psote02G0039100.1		Chr02.1	16492958	16494291	2.03899e-72	AT1G80840	WRKY40	0.338256	0.52834	0.447592	1.22285
		Psote02G0085400.1		Chr02.1	28549122	28563980	0	AT1G36160	ACC1	8.83222	20.7932	24.429	25.8591
		Psote02G0100100.1		Chr02.1	32180040	32181677	0	AT5G13930	CHS/TT4	0.00956082	0.18924	0.253286	0.789385
		Psote02G0110700.1		Chr02.1	34761805	34763386	0	Glyma.06G128100	F3H	143.16	373.502	363.495	418.179
		Psote02G0121100.1		Chr02.1	36914731	36915720	0	AT5G24520	TTG1	25.2342	23.3974	20.9702	20.1726
		Psote02G0121200.1		Chr02.1	37007696	37008221	5.76011e-92	Glyma.04G227900	F3H	0.622607	0.373926	0.346324	1.02166
		Psote02G0121300.1		Chr02.1	37020340	37023761	1.70307e-104	AT5G24530	FNSI/DMR6/F3H	0.435113	0.21409	0.25661	0.998794
		Psote02G0121400.1		Chr02.1	37024213	37027251	0	AT5G54160	OMT1	11.7361	106.686	83.6933	60.4631
		Psote02G0121600.1		Chr02.1	37038624	37041293	0	AT5G54160	OMT1	13.0814	132.074	79.1927	41.1309
		Psote02G0128700.1		Chr02.1	38336598	38338680	1.0984e-76	AT5G05270	CHI-L1	118.541	216.427	251.039	204.226
		Psote02G0145100.1		Chr02.2	53855	60787	0	AT5G63860	UVR8	32.0278	31.7299	34.3865	34.6873
		Psote02G0151800.1		Chr02.3	363639	364931	9.40673e-63	AT4G38620	MYB4	9.28949	14.8933	13.5175	13.9181
		Psote02G0161900.1		Chr02.3	2238779	2243205	2.13192e-66	AT5G50570	SPL13	36.195	13.2004	8.58282	1.76428
		Psote02G0165000.1		Chr02.3	3184964	3186400	3.63547e-70	AT5G13180	ANAC083	4.37031	3.73577	3.64168	3.06946
		Psote02G0194200.1		Chr02.5	1552086	1553991	2.8879e-130	AT1G14920	GAI	41.3474	59.591	63.4481	69.9157
		Psote02G0200100.1		Chr02.5	3281731	3283092	1.35566e-68	AT1G06000	UGT89C1/F7RhaT	12.4436	4.42905	3.58805	3.03485
		Psote02G0201200.1		Chr02.5	3601000	3612580	1.06713e-97	AT5G60910	FUL/AGL8	52.7912	74.4139	97.0242	85.2927
		Psote02G0204700.1		Chr02.5	4443286	4448256	0	AT5G07990	F3'H/CYP/TT7	7.63596	7.61816	5.63954	2.05329
		Psote02G0207300.1		Chr02.5	4827391	4836700	4.50723e-37	AT4G00050	UNE10	1.65346	0.823792	0.657833	0.837927
		Psote02G0207300.1		Chr02.5	4827391	4836700	4.50723e-37	AT4G00050	PIF7/PIF8	1.65346	0.823792	0.657833	0.837927
		Psote02G0223400.1		Chr02.5	9721720	9725942	0	Glyma.15G189300	CHR	1.43862	8.85531	12.8655	17.173
		Psote02G0251900.1		Chr02.5	15379342	15380590	3.08999e-71	AT4G31550	WRKY11	74.6968	69.1658	76.1303	98.1837
		Psote02G0280100.1		Chr02.5	18871798	18874527	1.91541e-48	AT1G61660	bHLH112	2.1005	2.1736	1.6265	3.92902
		Psote02G0291400.1		Chr02.5	20605786	20606250	4.27454e-43	AT1G28360	ERF12	16.4576	18.5251	8.8313	5.59993
		Psote02G0303800.1		Chr02.5	22446469	22453596	0	AT1G29690	CAD1	6.63621	6.44044	6.10923	7.10888
		Psote02G0304400.1		Chr02.5	22583043	22591872	5.20824e-85	AT4G18960	AG	147.962	210.355	226.05	199.301
		Psote02G0306400.1		Chr02.5	22936900	22941584	6.13761e-137	AT2G22970	SCP11	0.494998	0.835786	0.434481	0.896769
		Psote02G0308400.1		Chr02.5	23176459	23200957	0	AT2G34660	ABCC1/ABCC2	34.3288	33.2694	36.0476	41.4821
qCLX-3		Psote02G0341500.1		Chr02.5	28119902	28124586	0	Glyma.09G020800/Glyma.15G127200	Glyma09g02430/Glyma15g13320	17.2783	19.57	16.7945	20.7138
Chr02.5: 28,741,782 .. 31,732,450		Psote02G0349600.1		Chr02.5	29348657	29351880	0	Solyc01g080900	SlKAO	24.0031	16.1051	14.6611	10.8365
		Psote02G0355100.1		Chr02.5	30222922	30229660	0	AT2G18790	PHYB	42.5383	75.0851	72.0485	86.4827
		Psote02G0364600.1		Chr02.5	31677090	31685734	0	AT2G47800	ABCC4	16.0898	19.5762	24.2099	27.4404
		Psote03G0001900.1		Chr03.1	350040	356634	0	AT1G14780	CAD1	0.595615	1.21182	1.38832	2.3899
		Psote03G0014900.1		Chr03.1	2630819	2631460	9.35903e-43	AT5G11590	TINY2	2.44559	0.109096	0	0
		Psote03G0029800.1		Chr03.1	5298087	5300893	1.23426e-67	AT4G11070	WRKY41	8.41041	6.20638	6.13403	5.76845
		Psote03G0035300.1		Chr03.1	6190604	6196868	0	AT4G01370	MPK4	1.97948	2.46069	2.24593	2.88402
		Psote03G0037900.1		Chr03.1	6769788	6776481	0	AT1G63700	YDA	10.5629	17.192	14.5177	6.49205
		Psote03G0038600.1		Chr03.1	6842161	6846319	0	AT5G41315	GL3/bHLH	2.78141	11.7071	17.0446	20.3348
		Psote03G0043000.1		Chr03.1	7309872	7313468	2.10495e-71	AT5G50570	SPL13	2.28387	0.0692421	0.0365751	0.178018
		Psote03G0054300.1		Chr03.1	9385460	9396536	0	AT5G63860	UVR8	11.3385	10.6527	13.9795	11.6361
		Psote03G0056900.1		Chr03.1	9781918	9786269	2.48941e-157	AT1G53570	MAPKKK3/YDA	25.5005	51.2894	46.5954	50.8983
qPP-3		Psote03G0080800.1		Chr03.1	14516971	14526840	0	AT1G65540	LETM1	26.4902	21.2402	21.1122	20.1874
Chr03.1: 13,828,811 .. 19,318,204		Psote03G0105600.1		Chr03.1	19779103	19785218	0	AT3G13080	ABCC3	11.8771	3.19672	1.97539	2.50162
		Psote03G0108400.1		Chr03.1	20326042	20328582	0	Glyma.08G104100	F3'H	0.935616	3.75046	4.7886	5.04466
		Psote03G0119500.1		Chr03.1	22582050	22583485	1.51228e-36	AT1G29160	COG1/DOF1.5	0.588285	0.0606453	0.0394422	0.0458165
		Psote03G0135400.1		Chr03.1	26713236	26715790	0	Glyma.08G070000	F3H	25.964	81.049	104.55	160.57
		Psote03G0138100.1		Chr03.1	27129444	27130781	2.66325e-122	AT5G17050	UGT78D2/Fd3GlcT	109.88	72.7418	35.2627	16.1479
		Psote03G0143100.1		Chr03.1	28087285	28093501	2.54373e-129	AT1G61720	ANR/BAN	4.23514	0.776289	0.770749	0.382004
		Psote03G0144300.1		Chr03.1	28272656	28277153	9.03724e-46	AT3G20640		0.662285	0.753711	0.466254	0.353526
		Psote03G0145800.1		Chr03.1	28610250	28611923	1.42581e-95	AT4G21440	MYB102	0.236839	0.155811	0.580741	0.353402
		Psote03G0156800.1		Chr03.1	31928322	31934587	0	AT1G28380	CAD1	0.553375	0.570908	0.251154	0.622716
		Psote03G0181800.1		Chr03.1	36900436	36901912	1.8733e-72	AT4G38620	MYB4	6.72013	3.41931	2.11463	0.788967
		Psote03G0183300.1		Chr03.1	37251714	37253969	1.52015e-163	AT4G34050	CCoAOMT1	54.1292	641.575	529.569	396.032
		Psote03G0189000.1		Chr03.2	484724	490268	0	AT3G51240	F3H/TT6	129.3	75.062	41.8743	14.7801
		Psote03G0208000.1		Chr03.2	4616100	4625789	1.27015e-172	AT5G07990	F3'5'H	9.75156	7.96902	6.08325	5.71028
		Psote03G0219700.1		Chr03.2	9310624	9312509	0	AT3G20770	EIN3	134.352	164.637	170.751	185.438
		Psote03G0247500.1		Chr03.5	3998730	4000963	3.71194e-97	AT5G54160	OMT1	50.0985	14.1855	3.82045	0.0780847
		Psote03G0247700.1		Chr03.5	4036814	4039612	2.94226e-95	AT5G54160	OMT1	1.29211	0.377138	0.568439	0.0398569
		Psote03G0259100.1		Chr03.5	6012655	6014112	1.14202e-35	AT4G39250	MYB2	6.64559	4.40172	5.3321	1.32167
		Psote03G0263000.1		Chr03.5	6675996	6690791	0	AT1G30410	ABCC11/12/13	3.87033	2.01722	1.72311	2.37972
		Psote03G0302300.1		Chr03.5	12220773	12223810	2.71382e-71	AT1G16490	MYB58	0.674989	18.6775	23.2972	17.1711
		Psote03G0314100.1		Chr03.5	14436802	14440946	1.20731e-142	Glyma.13G262500	CHI	11.1919	3.43703	3.28686	1.89958
		Psote03G0317300.1		Chr03.5	14992524	14996975	1.00404e-85	AT1G78600/AT4G10240	BBX22/BBX23	6.49139	11.5722	10.0713	7.93953
		Psote03G0334700.1		Chr03.5	17459254	17461535	1.02446e-121	AT3G15500	NAC055	4.73635	5.71794	6.61761	10.9396
		Psote03G0334800.1		Chr03.5	17497279	17499377	4.48289e-122	AT3G15510	NAC2	17.5225	161.572	226.923	275.014
		Psote03G0339500.1		Chr03.5	18303998	18308951	1.22169e-75	AT3G20640		6.06105	5.13226	6.03644	6.95976
		Psote03G0340700.1		Chr03.5	18667289	18669146	0	Phvul.005G090200	DFR	51.9519	23.1324	20.9608	34.6293
		Psote03G0355100.1		Chr03.5	20784970	20788631	2.29482e-84	AT1G03940	A3Glc:6′′CouT1	0.319015	30.9066	71.3762	152.126
		Psote03G0356200.1		Chr03.5	20950998	20952564	1.73793e-51	AT3G23250	MYB15	0.612024	0.0374271	0.0082021	0.060535
		Psote03G0361300.1		Chr03.5	22088841	22091590	4.28985e-113	AT1G62300	WRKY6	3.07735	2.77276	2.25094	2.26564
		Psote03G0367400.1		Chr03.5	23119875	23122387	3.30771e-138	AT3G04030	MYR2	9.61259	4.8372	5.53701	6.20457
		Psote03G0374500.1		Chr03.5	24271071	24275278	0	Phvul.005G131400	4CL	31.0465	46.3739	56.5988	67.6727
		Psote03G0391300.1		Chr03.5	26963584	26966528	7.04474e-173	AT1G73730	EIL3	10.1177	11.7506	12.1083	15.3934
		Psote03G0399900.1		Chr03.5	28111427	28111987	1.566e-40	AT1G51700	DOF1	17.8762	15.6292	12.3495	13.3806
		Psote03G0403200.1		Chr03.5	28640646	28645892	0	AT1G79840	GL2	13.7598	9.59994	6.87871	8.33613
		Psote03G0413000.1		Chr03.5	29989832	29991994	1.63674e-149	Glyma.15G003600	DFR	56.0591	189.603	180.851	143.363
		Psote03G0413200.1		Chr03.5	30055809	30057577	2.89238e-86	AT1G80840	WRKY40	1.99477	2.13966	4.50225	7.59554
		Psote03G0414900.1		Chr03.5	30233146	30245489	2.4297e-84	AT1G16060	WRI3	1.29489	1.29713	0.97411	1.42775
		Psote04G0002300.1		Chr04.1	583666	583666	0	AT2G31660	SAD2	46.5453	40.5086	40.605	37.1487
		Psote04G0009400.1		Chr04.1	1733409	1736499	8.91411e-93	AT3G55120	CHI/TT5	73.1836	40.6402	27.7875	16.0696
		Psote04G0009500.1		Chr04.1	1743786	1745931	1.33139e-123	Phvul.003G216600	CHI	28.1582	100.852	95.0853	94.3756
		Psote04G0009600.1		Chr04.1	1764576	1765598	6.41889e-115	Phvul.007G008600	CHI	27.0718	732.315	1095.53	884.893
		Psote04G0029100.1		Chr04.1	4665546	4667620	0	AT2G30490	C4H/CYP	0.120047	4.67834	4.52403	2.91542
		Psote04G0072800.1		Chr04.1	13909330	13914962	0	AT4G00730	ANL2	9.57263	5.90887	5.35795	4.49465
		Psote04G0075900.1		Chr04.1	14742458	14758202	0	AT3G53260	PAL2	5.11492	18.9783	43.4772	59.515
		Psote04G0082900.1		Chr04.1	16241844	16243553	2.57579e-80	AT5G54160	OMT1	1.24905	0.662009	0.027357	0.0598975
		Psote04G0086500.1		Chr04.1	17167506	17173541	0	AT5G48100	LAC15/TT10	0.0116739	0.0424086	0.0078486	0.0417022
		Psote04G0091700.1		Chr04.1	18285893	18297321	0	AT1G43620	TT15/UGT80B1	17.8526	14.4237	12.7033	12.5143
		Psote04G0095600.1		Chr04.1	19209926	19219133	0	AT3G59140	ABCC10	30.3112	22.4895	20.7023	31.7002
		Psote04G0095700.1		Chr04.1	19283000	19289717	0	AT3G59140	ABCC10	0.599926	0.378774	0.115526	0.0563234
		Psote04G0100000.1		Chr04.1	20496571	20501309	0	AT4G25640	FFT/DTX35	11.9322	7.85494	6.08588	6.94278
		Psote04G0101000.1		Chr04.1	20614888	20622791	0	AT1G63700	YDA	13.7761	19.6013	18.3406	21.4615
		Psote04G0132500.1		Chr04.2	1545513	1546130	2.39758e-60	AT3G23240	ERF1	2.57978	3.61941	7.02635	9.30229
		Psote04G0138800.1		Chr04.2	2761269	2763488	8.30743e-83	AT3G23250	MYB15	1.14869	1.04026	2.73013	2.17908
		Psote04G0180900.1		Chr04.2	9551809	9552405	8.98276e-41	AT1G09250	AIF4	43.6541	33.2446	28.3122	25.3488
		Psote04G0186000.1		Chr04.2	10245845	10251216	0	AT1G09570	PHYA2	14.4751	13.9855	14.3577	16.0276
		Psote04G0195100.1		Chr04.2	11912045	11917595	4.73908e-72	AT5G49330	MYB111	1.46994	0.597923	0.342822	0.116417
		Psote04G0199300.1		Chr04.2	12805390	12843018	0	AT4G27830	BGLU10/A3Glc6"Cou:GlcT	4.24519	117.366	332.709	671.638
		Psote04G0199900.1		Chr04.2	12869716	12879765	0	AT2G47800	ABCC4/ABCC14	1.12504	19.0407	47.3345	88.4191
		Psote04G0213400.1		Chr04.2	15499649	15504452	0	AT2G37040	PAL1	74.8834	342.052	424.775	326.45
		Psote04G0269000.1		Chr04.2	27636779	27640809	1.35828e-57	AT1G13080	F3'H/TT7	0	0.786642	0.512516	0.234285
		Psote04G0298000.1		Chr04.3	12630492	12636914	1.18953e-33	AT2G20180	PIF1	11.9848	6.73216	5.62117	6.87162
		Psote04G0306800.1		Chr04.3	14298974	14300276	5.58936e-67	AT3G23250	MYB15	2.86469	1.73522	2.78016	4.78375
		Psote04G0319200.1		Chr04.3	16102690	16117140	1.76398e-98	AT4G09820/Glyma.02G147800	LDOX/TT8/bHLH42/GmTT8a	13.8107	10.4373	7.82855	4.92123
		Psote04G0331900.1		Chr04.3	18189860	18192084	2.45518e-61	AT3G23250	MYB15	0.530141	0.160716	0.0503668	0.27639
		Psote05G0164000.1		Chr05.2	2556428	2560101	9.65697e-41	AT5G50570	SPL13	32.2452	8.72009	3.68114	2.52531
		Psote05G0176800.1		Chr05.2	6402128	6403715	0	AT5G13930	CHS/TT4	13.6842	6.61036	7.07116	1.63105
		Psote05G0179300.1		Chr05.2	6977911	6978972	0	AT1G12910		66.3137	54.2302	52.6267	43.9279
		Psote05G0180000.1		Chr05.2	7194801	7198380	1.33797e-85	AT1G65480	FT/TFL1	0.5214	49.5023	84.4848	143.259
		Psote05G0187500.1		Chr05.2	9222564	9227419	1.9439e-18	AT4G35900	FD	13.6064	11.9265	12.2111	12.8931
		Psote05G0193900.1		Chr05.2	10402385	10404249	3.77032e-88	AT1G08810	MYB60	12.412	10.8024	11.6615	13.6928
		Psote05G0224800.1		Chr05.3	3186379	3190639	6.63171e-35	AT2G42200	SPL9	19.5963	11.8535	8.26778	5.76201
		Psote05G0238700.1		Chr05.3	5752766	5755956	5.72787e-91	AT3G63170	FAP1/CHI	10.706	3.22901	4.04269	2.14419
		Psote05G0254400.1		Chr05.3	9171229	9179062	2.30167e-36	AT2G20180	PIF1	31.2479	35.5563	39.5237	33.9281
		Psote05G0264400.1		Chr05.3	11344644	11352119	8.73459e-102	AT2G37260	TTG2/WRKY44	16.8847	11.8286	8.36135	6.23165
		Psote05G0268700.1		Chr05.3	12233795	12237387	0	AT3G10340	PAL4	32.4967	150.841	160.634	121.285
		Psote05G0274200.1		Chr05.3	13869145	13871143	0	Glyma.19G188100	F3H	0.184856	0.313293	0.717746	0.41701
		Psote05G0300600.1		Chr05.3	18962927	18968597	0	AT3G62700	ABCC14	35.5577	24.8902	12.6283	10.9951
		Psote05G0305100.1		Chr05.3	19839309	19844183	3.10968e-70	AT2G47460	MYB12	0.916528	0.0320484	0	0
		Psote05G0306600.1		Chr05.3	20164205	20164850	1.47372e-39	AT3G62420	bZIP53	259.936	270.439	317.572	352.441
		Psote05G0315800.1		Chr05.3	21993376	21999061	0	AT1G09570	PHYA	2.45779	3.39346	4.5301	5.9355
		Psote05G0352300.1		Chr05.3	29333957	29337423	2.3623e-121	AT5G54160	OMT1	95.7918	57.4938	64.2068	47.5573
		Psote05G0353100.1		Chr05.3	29859033	29872097	0	AT1G17260	AHA10/TT13	56.9862	52.1044	40.5176	30.6134
		Psote06G0007300.1		Chr06.1	916043	919609	8.53299e-97	AT1G16060	WRI3	2.20848	0.126013	0.0478354	0.169035
		Psote06G0009900.1		Chr06.1	1102643	1104046	1.42338e-81	AT1G80840	WRKY40	2.38135	3.33977	4.84034	7.41764
		Psote06G0022800.1		Chr06.1	2622787	2628151	0	AT1G79840	GL2	1.16591	1.32962	1.54306	1.74551
		Psote06G0026100.1		Chr06.1	2937152	2938535	5.52485e-71	AT4G32890	GATA9	6.63384	3.81704	2.10182	1.34574
		Psote06G0041200.1		Chr06.1	4987354	4988678	1.41368e-51	AT5G35550	MYB123/TT2	0.269972	2.80966	2.19772	1.45223
		Psote06G0042800.1		Chr06.1	5299874	5303386	1.10098e-137	AT5G07990	F3'H/CYP/TT7	8.82906	13.6374	14.3703	11.5352
		Psote06G0054000.1		Chr06.1	6835691	6839775	2.2616e-121	AT5G54160	OMT1	0.107941	2.75667	2.63754	3.67474
		Psote06G0058000.1		Chr06.1	7501624	7504024	0	Glyma.16G021200	F3'H	43.0012	215.226	216.232	203.59
		Psote06G0059600.1		Chr06.1	7739429	7741170	3.6217e-64	AT5G49330	MYB111	4.6243	121.214	169.198	180.561
		Psote06G0072100.1		Chr06.1	9375745	9381489	0	AT4G01370	MPK4	15.6133	14.758	20.1596	29.8144
		Psote06G0076500.1		Chr06.1	9925064	9931269	5.24291e-105	AT1G63650	MDW/EGL3	2.46719	0.0615961	0.00772211	0
		Psote06G0082100.1		Chr06.1	10614670	10621648	0	AT4G00730	ANL2	13.6838	12.3916	9.01907	8.74671
		Psote06G0097200.1		Chr06.2	550295	555716	0	Glyma.12G163366	UFGT	1.1761	10.1973	11.1307	10.6881
		Psote06G0098700.1		Chr06.2	773707	777824	1.73143e-44	AT4G00050	UNE10	10.4515	5.79088	1.15502	2.42714
		Psote06G0112300.1		Chr06.2	3078433	3083586	0	Glyma.03G057100	ANS	0.821294	2.43878	2.4282	3.40327
		Psote06G0153200.1		Chr06.4	970064	971826	6.53186e-09	AT3G17609	HYH	2.67355	1.11939	1.33058	1.19125
		Psote06G0271900.1		Chr06.4	14707004	14713068	7.39336e-88	AT2G03710	AGL3/SEP4	15.2943	16.0297	27.5532	41.3181
		Psote06G0323800.1		Chr06.4	20696689	20708183	0	Phvul.003G146900	4CL	21.324	222.422	189.379	158.387
		Psote06G0359600.1		Chr06.4	25057378	25058669	6.14145e-62	AT5G35550	MYB123/TT2	12.0101	11.143	7.55956	3.18833
		Psote06G0370800.1		Chr06.4	26292068	26293475	1.07477e-79	AT4G31550	WRKY11	14.1761	15.2277	11.7202	13.1762
		Psote06G0397100.1		Chr06.4	28948656	28950358	1.82089e-44	AT5G49520	WRKY48	0.291693	0.40599	0.407031	1.05765
		Psote06G0439100.1		Chr06.4	33181056	33184022	9.98053e-102	AT1G62300	WRKY6	0.228154	0.287764	0.348123	0.910886
		Psote06G0445500.1		Chr06.4	33881803	33885543	0	AT4G17230	SCL13	9.03836	16.3191	16.3149	19.0967
		Psote07G0005700.1		Chr07.1	598150	598929	2.32873e-47	AT2G44940	ERF034	12.0826	16.9739	22.5555	23.846
		Psote07G0010200.1		Chr07.1	1302599	1303045	2.7397e-33	AT2G44840	ERF13	0.79473	3.6347	6.65581	6.72662
		Psote07G0010300.1		Chr07.1	1310144	1310812	1.5308e-34	AT2G44840	ERF13	2.89289	9.95141	25.2667	35.7891
		Psote07G0019700.1		Chr07.1	2712324	2713739	0	Phvul.002G026900	UFGT	68.1388	16.7192	9.20252	5.78025
		Psote07G0020200.1		Chr07.1	2745677	2747071	6.62378e-100	AT3G50740		0.761761	0.102511	0.128479	0.0126285
		Psote07G0022600.1		Chr07.1	3225606	3238044	0	AT3G60160	ABCC9	19.505	32.6456	34.4438	48.1699
		Psote07G0032700.1		Chr07.1	4876727	4879335	5.49672e-106	Glyma.05G061900/Glmya.17G143600	GmMYBA9-A10	9.40113	16.189	8.96738	2.01126
		Psote07G0033000.1		Chr07.1	4970730	4971386	2.70761e-50	AT2G44940	ERF034	12.3311	1.22584	2.07931	0.903786
		Psote07G0033400.1		Chr07.1	5079317	5086991	1.36207e-62	AT4G16770	oxygenase superfamily protein	2.33784	1.84711	1.22704	2.03178
		Psote07G0034700.1		Chr07.1	5280232	5281065	2.37712e-61	AT5G47230	ERF5	22.6015	27.2411	22.4542	19.4802
		Psote07G0034800.1		Chr07.1	5348649	5353464	5.23691e-59	AT4G17500	ERF1A	9.44114	25.5811	17.8089	15.5762
		Psote07G0053000.1		Chr07.1	8656520	8657664	6.6803e-85	AT4G37540	LBD39	17.4215	48.1892	50.1805	43.5048
		Psote07G0053000.1		Chr07.1	8656520	8657664	6.6803e-85	AT4G37540	LBD39	68.2854	170.029	195.277	146.303
		Psote07G0068800.1		Chr07.1	12379670	12384562	0	Glyma.16G143000	CHI	27.2462	13.9437	10.4627	8.58044
		Psote07G0080300.1		Chr07.1	15491238	15494980	0	Glyma.02G048400	F3H	8.05847	3.56457	2.17999	1.13691
		Psote07G0110600.1		Chr07.2	1982729	1984644	2.40418e-82	AT5G65640		8.69074	1.7989	1.28586	0.352556
		Psote07G0147600.1		Chr07.2	9134798	9139193	6.91695e-56	AT4G32410	HY5	8.14383	8.59314	10.6119	9.14526
		Psote07G0147600.1		Chr07.2	9134798	9139193	6.91695e-56	AT4G32410	HY5	8.14383	8.59314	10.6119	9.14526
		Psote07G0201100.1		Chr07.2	17172418	17180264	1.38701e-137	Glyma.18G048300	ANS	24.6676	30.2379	31.885	40.0719
		Psote07G0204400.1		Chr07.2	17561852	17564433	0	Glyma.11G209681	4CL	8.2592	18.0461	9.58849	5.99492
		Psote07G0206000.1		Chr07.2	17744260	17745246	5.21997e-76	AT5G17220	GSTF12/TT19	505.972	477.12	335.5	222.608
		Psote07G0229300.1		Chr07.2	21179632	21185570	4.74553e-167	AT5G65210	TGA1	5.52608	9.15405	11.4306	15.3204
		Psote07G0242800.1		Chr07.2	23132087	23133751	2.2919e-118	AT4G14090	A5GlcT/UGT75C1	36.0849	43.4201	53.7196	55.0702
		Psote08G0003200.1		Chr08.1	506470	509042	0	Phvul.008G289500	PAL	5.24999	73.5609	116.737	76.8178
		Psote08G0030900.1		Chr08.1	3285564	3290764	0	AT3G59030	MATE/TT12	7.47068	9.15848	6.37435	3.30548
		Psote08G0039900.1		Chr08.1	4276510	4278279	0	AT3G20770	EIN3	117.636	145.406	125.569	125.428
		Psote08G0046800.1		Chr08.1	5094858	5111825	2.89453e-51	AT5G23730/AT2G32950	EFO2/COP1	12.4415	17.089	16.9925	22.0165
		Psote08G0057000.1		Chr08.1	6289514	6292552	0	AT2G40140	SZF2/ZFAR1	31.606	37.2773	37.7066	46.2001
		Psote08G0070100.1		Chr08.1	7806543	7807838	6.08522e-109	Glyma.02G247100/AT4G38620	GmMYBR1/MYB4	23.2134	32.2659	24.4382	31.7856
		Psote08G0082200.1		Chr08.1	9358027	9361978	0	AT2G30490	C4H/CYP	50.0912	288.882	368.217	324.073
		Psote08G0091700.1		Chr08.1	10781169	10797399	0	Vigun08g119000	UFGT	10.697	19.626	21.2238	24.7954
		Psote08G0120800.1		Chr08.1	15530699	15531841	5.26228e-75	AT3G13540	MYB5	1.11035	2.2595	2.93808	2.99555
		Psote08G0145300.1		Chr08.2	2679216	2682813	6.43299e-104	AT4G31550	WRKY11	30.2767	15.4088	12.03	17.0765
		Psote08G0170400.1		Chr08.3	2087151	2091141	0	Vigun08g040200	CHI	11.1494	6.51317	6.4303	5.69938
		Psote08G0200700.1		Chr08.3	6675287	6687564	1.10112e-154	AT5G42800	DFR/TT3	164.394	93.9905	60.1379	32.9704
		Psote08G0201800.1		Chr08.3	6828400	6829204	8.42887e-30	AT1G75390	BZIP44	97.5221	27.3521	16.6985	8.36365
		Psote08G0204300.1		Chr08.3	7198712	7200145	4.77019e-52	AT4G39070/AT1G75540	BBX20/BBX21	2.86474	2.63071	2.34087	3.99964
		Psote09G0009100.1		Chr09.1	1032366	1038171	2.26616e-120	AT5G14700	CCR5	31.0561	30.4102	58.4066	45.7537
		Psote09G0017300.1		Chr09.1	2091433	2096900	0	Phvul.004G021200	F3'H	4.48937	0.78189	1.11007	0.74333
		Psote09G0024000.1		Chr09.1	3062844	3065879	2.9612e-69	AT5G15150	HAT7	13.971	11.1823	8.5698	10.3269
		Psote09G0032600.1		Chr09.1	4283933	4290136	0	Phvul.004G035300	UFGT	15.3421	1.37546	0.55927	0.256697
		Psote09G0044400.1		Chr09.2	1439517	1440131	1.28029e-49	AT3G30530	bZIP42	2.62939	4.8414	4.75667	2.30692
		Psote09G0046300.1		Chr09.2	1644880	1646814	6.33701e-79	AT1G03940	A3Glc:6′′CouT1	25.7861	16.8304	13.4122	9.49858
		Psote09G0053400.1		Chr09.2	2687293	2689113	1.24529e-103	AT3G02550	LBD41	11.7303	27.2475	27.9603	25.8165
		Psote09G0055000.1		Chr09.2	2872712	2875947	5.77673e-83	AT1G67080	ABA4	17.0051	41.2459	57.2042	74.4094
		Psote09G0069700.1		Chr09.4	1097444	1098852	3.12272e-88	AT1G08810	MYB60	2.13059	1.57561	1.37116	2.16687
		Psote09G0073600.1		Chr09.4	2362255	2365828	3.28976e-34	AT5G13180	ANAC083	1.24334	1.03379	1.06066	1.65899
		Psote09G0083200.1		Chr09.4	3992809	3998652	2.2774e-76	AT1G65480	FT/TFL1	2.97791	1.15406	0.730266	0.0832893
qPP-4		Psote09G0092100.1		Chr09.4	5490353	5494096	0	AT5G48100	LAC15/TT10	0.0119369	0.501779	0.536522	0.436082
Chr09.4: 4,125,072 .. 8,935,002		Psote09G0106400.1		Chr09.4	7608810	7609435	0	AT3G59140	ABCC10	2.10618	6.6524	5.72427	8.3161
		Psote09G0106500.1		Chr09.4	7609501	7614321	0	AT3G59140	ABCC10	2.40184	6.09642	6.9135	7.83849
		Psote09G0106600.1		Chr09.4	7621292	7627710	0	AT3G59140	ABCC10	19.1862	67.308	75.1502	84.5161
		Psote09G0111300.1		Chr09.4	8244998	8246438	4.86056e-116	AT3G16520	UGT88A1	33.6482	4.1712	3.86346	1.58218
		Psote09G0115200.1		Chr09.4	9007007	9015267	0	AT1G63700	YDA	21.818	18.7975	16.3115	16.0574
		Psote09G0121100.1		Chr09.4	9948405	9955454	0	AT4G00730	ANL2	1.53117	1.03442	1.15048	1.34644
		Psote09G0124200.1		Chr09.4	10698427	10700106	0	AT4G25420	GA20OX1	0.202359	0.209891	0.563815	0.798349
		Psote09G0151500.1		Chr09.4	14976331	14978470	3.52598e-114	AT5G07990	F3'H/CYP/TT7	0.999121	0.468386	0.450158	1.51993
