# Supplementary material for: A genomic toolkit for winged bean Psophocarpus tetragonolobus
Source: Nat Commun. 2024 Mar 1;15:1901. doi: 10.1038/s41467-024-45048-x (PMC10907731; doi:10.1038/s41467-024-45048-x)
Supplement: Supplementary file 18 — Supplementary Data 15 [file 41467_2024_45048_MOESM18_ESM.xlsx]

## Sheet: Sheet5
Supplementary Data 15. List of protein identified from the domain search
Protein ID	Bit Score	e-value
AT1G22640	528	0
AT1G56650	509	0
AT1G66370	502	0
AT1G66380	285	4.43e-101
AT1G66390	510	0
AT1G70000	539	0
AT1G71030	398	7.47e-144
AT2G46410	189	2.14e-64
AT4G34990	564	0
AT4G38620	583	0
AT5G14750	420	3.34e-152
AT5G35550	531	0
AT5G53200	219	1.03e-75
Bradi1g60106	196	7.56e-62
Bradi2g56520	256	3.86e-85
Bradi4g23967	261	4.95e-87
Bradi4g36460	292	1.47e-99
Bradi4g41277	234	8.24e-77
Ca_v2.0_03147	185	1.74e-58
Ca_v2.0_03600	214	4.55e-69
Ca_v2.0_04512	219	3.99e-72
Ca_v2.0_05359	186	4.75e-59
Ca_v2.0_06401	181	6.5e-57
Ca_v2.0_17721	304	4.89e-104
Ca_v2.0_18748	66.2	4.02e-16
Ca_v2.0_19766	195	2.09e-61
Ca_v2.0_20661	166	1.99e-51
Ca_v2.0_22441	178	4.95e-55
Ca_v2.0_23026	104	6.31e-31
Cc_v2.0_00415	216	1.39e-70
Cc_v2.0_01002	227	1.38e-74
Cc_v2.0_01903	52	1.34e-08
Cc_v2.0_02400	178	3.93e-56
Cc_v2.0_08555	119	4.41e-33
Cc_v2.0_08980	309	1.48e-106
Cc_v2.0_09667	65.9	6.79e-16
Cc_v2.0_12092	231	2.87e-76
Cc_v2.0_13536	250	1.82e-83
Cc_v2.0_14635	106	9.9e-32
Cc_v2.0_14909	311	2.38e-107
Cc_v2.0_17046	181	3.6e-57
Cc_v2.0_18817	145	1.92e-43
Cc_v2.0_18818	108	9.12e-30
Cc_v2.0_20503	178	6.86e-56
Cc_v2.0_20504	176	9.67e-56
Cc_v2.0_25554	170	3.21e-52
Cc_v2.0_25555	193	5.82e-61
Cc_v2.0_25724	213	1.89e-68
Cc_v2.0_27011	177	2.39e-56
Cc_v2.0_27689	197	4.02e-63
Cc_v2.0_27691	201	5.5e-64
Cc_v2.0_28552	181	5.22e-57
Cericv21001309m	220	2.01e-66
Cericv21019989m	161	3.99e-48
Cericv21061733m	229	4.44e-70
GlysoPI483463.01G035600	258	6.55e-86
GlysoPI483463.01G183800	98.6	1.43e-28
GlysoPI483463.02G023600	265	2.06e-88
GlysoPI483463.02G206100	237	1.84e-78
GlysoPI483463.03G216400	212	9.01e-68
GlysoPI483463.04G003700	278	1.13e-94
GlysoPI483463.04G164500	255	2.57e-84
GlysoPI483463.05G167800	70.9	4.53e-15
GlysoPI483463.06G003600	293	8.33e-100
GlysoPI483463.06G147600	257	3.44e-85
GlysoPI483463.06G257900	67	5.85e-16
GlysoPI483463.07G033900	172	5.79e-53
GlysoPI483463.07G034100	196	1.34e-61
GlysoPI483463.07G049300	206	1.11e-65
GlysoPI483463.07G122300	179	5.61e-56
GlysoPI483463.07G178800	232	1.01e-76
GlysoPI483463.08G259000	202	3.82e-65
GlysoPI483463.09G189900	180	2.38e-56
GlysoPI483463.09G190100	181	8.06e-57
GlysoPI483463.11G016300	95.9	1.98e-27
GlysoPI483463.11G098800	301	1.94e-103
GlysoPI483463.12G029400	290	1.29e-98
GlysoPI483463.12G090300	65.5	1.25e-15
GlysoPI483463.12G093700	165	3.32e-50
GlysoPI483463.13G078000	196	9.25e-62
GlysoPI483463.14G061000	234	3.56e-77
GlysoPI483463.15G158900	154	9.29e-47
GlysoPI483463.16G006200	192	2.83e-60
GlysoPI483463.17G046700	197	7.13e-62
GlysoPI483463.18G103000	196	9.46e-63
GlysoPI483463.18G143600	179	3.13e-56
GlysoPI483463.18G204200	135	2.84e-39
GlysoPI483463.18G204400	177	1.72e-55
GlysoPI483463.19G021000	174	1.05e-53
GlysoPI483463.20G010400	224	1.29e-73
Gm.Lee_v2.0_00350	258	6.62e-86
Gm.Lee_v2.0_02251	92	6.89e-25
Gm.Lee_v2.0_02691	254	3.64e-84
Gm.Lee_v2.0_04787	237	2.78e-78
Gm.Lee_v2.0_07749	212	9.13e-68
Gm.Lee_v2.0_07849	278	1.14e-94
Gm.Lee_v2.0_09793	257	5.15e-85
Gm.Lee_v2.0_12207	70.9	4.62e-15
Gm.Lee_v2.0_12716	293	2.48e-100
Gm.Lee_v2.0_14108	257	3.49e-85
Gm.Lee_v2.0_15381	67	5.95e-16
Gm.Lee_v2.0_15924	172	5.87e-53
Gm.Lee_v2.0_15927	196	1.43e-61
Gm.Lee_v2.0_16078	206	9.92e-66
Gm.Lee_v2.0_16868	179	5.69e-56
Gm.Lee_v2.0_17661	231	2.76e-76
Gm.Lee_v2.0_20968	199	3.44e-64
Gm.Lee_v2.0_23734	180	2.41e-56
Gm.Lee_v2.0_23736	179	3.87e-56
Gm.Lee_v2.0_23738	181	8.17e-57
Gm.Lee_v2.0_27152	97.4	4.66e-28
Gm.Lee_v2.0_27305	158	4.82e-49
Gm.Lee_v2.0_27963	302	1.43e-103
Gm.Lee_v2.0_29868	306	2e-105
Gm.Lee_v2.0_30463	65.5	1.27e-15
Gm.Lee_v2.0_32724	196	9.39e-62
Gm.Lee_v2.0_33836	58.9	3.44e-10
Gm.Lee_v2.0_35767	233	4.04e-77
Gm.Lee_v2.0_39004	154	9.41e-47
Gm.Lee_v2.0_40057	60.8	4.5e-11
Gm.Lee_v2.0_42266	197	7.24e-62
Gm.Lee_v2.0_45468	196	9.58e-63
Gm.Lee_v2.0_46053	179	3.17e-56
Gm.Lee_v2.0_46690	179	3.42e-56
Gm.Lee_v2.0_46693	177	3.36e-55
Gm.Lee_v2.0_47235	169	6.78e-52
Gm.Lee_v2.0_49617	224	1.3e-73
Horvu_MOREX_3H01G030600	82.4	1.01e-19
Horvu_MOREX_3H01G503300	267	1.69e-89
Horvu_MOREX_3H01G629900	188	2.81e-59
Horvu_MOREX_4H01G122900	270	3.2e-90
Horvu_MOREX_4H01G356300	172	6.93e-53
Horvu_MOREX_4H01G488600	179	7.59e-56
Horvu_MOREX_5H01G204500	263	5.28e-88
Horvu_MOREX_5H01G493900	275	1.03e-92
Horvu_MOREX_7H01G348500	273	2.42e-92
Lj1g0002427	180	1.22e-56
Lj1g0012579	291	9.41e-100
Lj1g0018745	257	5.15e-85
Lj1g0025265	194	2.35e-61
Lj2g0014088	178	9.16e-56
Lj2g0017688	255	7.87e-85
Lj2g0026166	194	4.53e-63
Lj3g0001878	192	2.17e-60
Lj3g0004185	170	3.42e-52
Lj3g0016743	310	1.27e-106
Lj3g0022338	67.8	1.1e-16
Lj4g0011711	205	2.9e-65
Lj6g0003293	214	8.02e-70
Lj6g0008319	199	7.66e-63
Lj6g0017935	199	1.82e-63
Lj6g0022262	201	1.26e-64
LjContig00047_ERROPOS266959g0011668	180	2.01e-56
LjContig00312_ERROPOS870357g0002853	79	6.42e-21
LOC_Os01g65370	268	1.09e-89
LOC_Os03g29614	190	5.38e-59
LOC_Os08g43550	273	2.85e-92
LOC_Os09g36730	296	3.01e-101
LOC_Os12g07640	254	2.03e-84
Mapoly0006s0226	233	2.01e-74
Medtr0001s0360	191	1.81e-60
Medtr0023s0210	119	1.82e-34
Medtr0023s0260	46.6	3.03e-06
Medtr0193s0090	156	2.02e-47
Medtr0197s0010	177	1.8e-55
Medtr0247s0040	165	2.25e-51
Medtr2g023100	70.9	1.12e-17
Medtr4g046737	70.5	1.38e-17
Medtr4g073420	324	1.12e-111
Medtr4g100720	165	3.89e-51
Medtr4g125520	209	7.99e-67
Medtr4g485530	210	2.68e-68
Medtr5g009460	103	4.19e-30
Medtr5g037080	244	2.48e-80
Medtr5g078800	188	2.43e-59
Medtr5g078860	186	7.37e-58
Medtr5g078910	181	8.29e-56
Medtr5g078930	170	9.2e-53
Medtr5g078950	174	7.41e-54
Medtr5g079120	183	6.66e-57
Medtr5g079140	59.7	3.78e-11
Medtr5g079220	195	7.63e-62
Medtr5g079290	193	4.58e-61
Medtr5g079670	214	1.68e-69
Medtr7g017260	181	1.55e-56
Medtr8g020490	172	8.46e-53
Medtr8g027345	200	8.33e-63
Medtr8g060940	172	4.87e-53
Medtr8g095390	243	1.1e-79
Pgl_GLEAN_10001403	285	4.01e-97
Pgl_GLEAN_10018773	179	1.26e-57
Pgl_GLEAN_10023193	179	2.85e-55
Pgl_GLEAN_10028933	103	6.19e-27
Pgl_GLEAN_10031693	177	1.7e-56
Pgl_GLEAN_10033016	184	1e-58
Pgl_GLEAN_10034383	189	1.06e-59
Pgl_GLEAN_10038224	260	9.59e-88
Phvul.002G078600	246	2e-81
Phvul.002G163500	94	5.3e-27
Phvul.002G279000	223	6.42e-72
Phvul.003G072800	187	1.74e-59
Phvul.003G132100	197	3.22e-62
Phvul.003G200100	186	4.29e-60
Phvul.003G222400	159	8.27e-50
Phvul.005G114100	70.5	8.76e-18
Phvul.008G038200	180	1.02e-56
Phvul.008G038400	186	1e-60
Phvul.008G038600	181	7.64e-57
Phvul.008G113300	177	1.35e-55
Phvul.008G233800	209	6.57e-68
Phvul.009G119900	307	9.48e-106
Phvul.010G130500	192	1.18e-60
Phvul.010G130600	173	2.08e-53
Phvul.011G034900	305	5.16e-105
Phvul.011G105600	66.2	3.68e-16
Psote01G0037300	295	2.95e-101
Psote01G0264100	159	1.54e-49
Psote01G0364200	254	1.87e-84
Psote02G0151800	207	2.06e-65
Psote02G0244100	94.7	1.68e-25
Psote02G0244300	145	2.1e-43
Psote03G0049800	166	1.4e-51
Psote03G0181800	226	2.26e-74
Psote03G0359400	71.2	5.37e-18
Psote05G0036500	196	4.51e-63
Psote05G0036600	191	5.23e-61
Psote05G0036700	171	6.55e-53
Psote05G0036900	68.9	1.45e-15
Psote05G0098700	179	1.95e-56
Psote06G0041200	172	4.33e-53
Psote06G0041300	194	2.3e-61
Psote06G0235500	172	2.53e-54
Psote06G0359600	199	1.9e-63
Psote07G0136800	160	3.24e-49
Psote08G0070100	202	1.15e-64
Seita.2G289900	292	7.73e-100
Seita.3G232500	261	3.42e-87
Seita.4G085600	61.6	5.29e-11
Seita.5G398000	246	8.66e-82
Seita.6G239700	261	1.12e-87
Seita.7G284800	267	1.11e-90
Seita.7G284900	261	1.17e-87
Seita.7G285100	261	4.05e-88
Seita.8G057800	265	1.08e-88
Seita.9G368500	197	1.24e-62
Sobic.001G340900	193	1.23e-60
Sobic.002G279100	285	1.11e-96
Sobic.003G088300	83.6	8.5e-20
Sobic.005G062000	262	4.47e-87
Sobic.007G177100	288	4.45e-98
Sobic.008G055700	257	1.08e-85
Sobic.008G055800	261	5.43e-88
Traes_3B_5CB4803CD	158	2.94e-46
Traes_4AL_CC5803BED	268	7.18e-88
Traes_4AS_4EFBA88E4	201	2.85e-62
Traes_4BS_6253482BD	267	4.06e-90
Traes_4DL_26A958CDD	108	4.6e-28
Traes_4DS_7BFAC49C2	267	6.88e-90
Traes_5AL_56F30392D	263	6.1e-89
Traes_5BL_87924B626	262	4.61e-88
Traes_5BL_AED68C680	282	7.97e-95
Traes_5BS_B41FDD6AA	263	4.72e-88
Traes_5DL_1868E2A6C	289	1.77e-97
Traes_5DL_8ABCB84A7	264	1.65e-87
Traes_7AS_2EE7C2628	206	1.29e-66
Ts_v2.0_02932	94	1.22e-23
Ts_v2.0_07630	315	2.47e-108
Ts_v2.0_08328	210	1.28e-68
Ts_v2.0_09876	74.7	3.61e-19
Ts_v2.0_13701	113	7.24e-31
Ts_v2.0_13706	130	9.68e-37
Ts_v2.0_13755	112	7.16e-30
Ts_v2.0_13767	152	4.97e-45
Ts_v2.0_13769	130	1.87e-36
Ts_v2.0_14541	173	9.21e-54
Ts_v2.0_18852	209	1.64e-66
Ts_v2.0_19527	104	8.83e-31
Ts_v2.0_20971	215	1.06e-68
Ts_v2.0_22453	190	1.53e-59
Ts_v2.0_22454	185	4.87e-58
Ts_v2.0_22460	178	4.76e-56
Ts_v2.0_22470	177	6.24e-57
Ts_v2.0_22472	166	5.32e-51
Ts_v2.0_22474	110	6.13e-31
Ts_v2.0_22479	173	1.58e-53
Ts_v2.0_22495	212	3.48e-69
Ts_v2.0_27454	257	6.2e-87
Ts_v2.0_28644	259	2.07e-86
Ts_v2.0_32801	171	2.11e-52
Ts_v2.0_34214	182	3.7e-57
Ts_v2.0_37421	182	3.89e-57
Ts_v2.0_37423	182	3.89e-57
Vigun02g069300	270	1.67e-90
Vigun02g181800	97.8	2.24e-28
Vigun03g216100	176	5.56e-55
Vigun03g324700	178	7.52e-57
Vigun03g396500	200	8.82e-64
Vigun05g039300	178	1.12e-55
Vigun05g039400	176	2.25e-55
Vigun05g039500	172	1.68e-53
Vigun05g039700	182	1.43e-57
Vigun05g039800	176	4.8e-55
Vigun05g111400	179	3.24e-56
Vigun07g197200	189	2.3e-59
Vigun08g147600	233	8.31e-77
Vigun09g037400	151	6.61e-46
Vigun09g274600	311	2.66e-107
Vigun10g165300	193	8.48e-61
Vigun11g115400	72	9.57e-18
Vigun11g187900	306	3.22e-105
Zm00001eb040070	261	1.87e-87
Zm00001eb103730	289	5.26e-98
Zm00001eb146230	254	2.06e-84
Zm00001eb201150	266	1.69e-88
Zm00001eb332030	283	1.49e-96
Zm00001eb373660	174	5.95e-53
