# Supplementary material for: A genomic toolkit for winged bean Psophocarpus tetragonolobus
Source: Nat Commun. 2024 Mar 1;15:1901. doi: 10.1038/s41467-024-45048-x (PMC10907731; doi:10.1038/s41467-024-45048-x)
Supplement: Supplementary file 19 — Supplementary Data 16 [file 41467_2024_45048_MOESM19_ESM.xlsx]

## Sheet: Sheet6
Supplementary Data 16. MYB transcription factors used in the phylogenetic analysis9,10,11
Genes	Accession no.
AmROSEA1.R2R3SG6.antho.A	DQ275529
AmROSEA2.R2R3SG6.antho.A	ABB83827
AtCPC.R3.antho.R	NM_130205
AtETC1.R3.R	AEE27280
AtETC2.R3.R	ADC68275
AtMYB11.R2R3SG7.flavonol.A	AT3G62610
AtMYB111.R2R3SG7.flavonol.A	AT5G49330
AtMYB112.R2R3SG20	AT1G48000
AtMYB113.R2R3SG6.antho.A	AT1G66370
AtMYB114.R2R3SG6.antho.A	AT1G66380
AtMYB116.R2R3SG20	AT1G25340
AtMYB12.R2R3SG7.flavonol.A	AT2G47460
AtMYB123/TT2.R2R3SG5.PA.A	AT5G35550
AtMYB14.R2R3SG2.stilbene.A	AT2G31180
AtMYB15.R2R3SG2.stilbene.A	AT3G23250
AtMYB3.R2R3SG4.R	AEE30263
AtMYB32.R2R3SG4.R	AT4G34990
AtMYB4.R2R3SG4.R	AT4G38620
AtMYB44.R2R3SG22	AT5G67300
AtMYB46.R2R3SG13.monolignol.A	AT5G12870
AtMYB58.R2R3SG3.monolignol.A	AT1G16490
AtMYB60.R2R3SG1.antho.R	AT1G08810
AtMYB61.R2R3SG13.monolignol.A	AT1G09540
AtMYB63.R2R3SG3.monolignol.A	AT1G79180
AtMYB7.R2R3SG4.R	AAA98762
AtMYB73.R2R3SG22	AT4G37260
AtMYB75/PAP1.R2R3SG6.antho.A	AT1G56650
AtMYB78.R2R3SG20	AT5G49620
AtMYB83.R2R3SG13.monolignol.A	AT3G08500
AtMYB90/PAP2.R2R3SG6.antho.A	AT1G66390
AtMYBL2.R3.flavonoid.R	NM_105772
AtTRY.R3.R	Q8GV05
BoPAP1.R2R3SG6.antho.A	GU219985
CmMYB1.R2R3SG4.monolignol.R	JF795917
CsRUBY.R2R3SG6.antho.A	JN402334
DkMYB2.R2R3SG5.PA.A	AB503699
DkMYB4.R2R3SG5.PA.A	AB503701
EgMYB1.R2R3SG4.monolignol.R	AJ576024
EsMYBA1.R2R3SG6.antho.A	KC335202
FaMYB1.R2R3.antho.flavonoid.R	AAK84064
FaMYB10.R2R3SG6.antho.A	EU155162
FaMYB11.R2R3SG5.PA.A	AFL02461
FaMYB9.R2R3SG5.PA.R	AFL02460
GamMYB10.R2R3SG6.antho.A	FJ197137
GhMYB10.R2R3SG6.antho.A	AJ554700
GmMYB12B2.R2R3SG20.antho.A	JF510467
GmMYB176.R1.isoflavanoid.A	DQ822924
GmMYB-G20-1.R2R3SG27.antho.A	AB597932
GtMYBP3.R2R3SG7.flavonol.A	AB733016
GtMYBP4.R2R3SG7.flavonol.A	AB289446
HvMYB10.R2R3SG5.PA.A	AB645844
InMYB1.R2R3SG6.antho.A	AB232769
InMYB2.R2R3.A	BAE94709
InMYB3.R2R3.A	BAE94710
IpMYB1.R2R3.antho.A	BAE94388
LeANT1.R2R3SG6.antho.A	AY348870
LhMYB12.R2R3SG6.antho.A	BAJ05398
LhMYB6.R2R3SG6.antho.A	AB534587
LjTT2a.R2R3SG5.PA.A	AB300033
LlMYB1.R2R3SG4.monolignol.R	GU901209
MdMYB1.R2R3SG6.antho.A	HQ259417
MdMYB10.R2R3SG6.antho.A	EU518249
MdMYB110a.R2R3SG6.antho.A	JN711473
MdMYB16.R2R3.antho.R	ADL36756.1
MdMYB3.R2R3SG4.antho.flavonol.A	JN544704
MdMYB6.R2R3SG22.antho.R	DQ074461
MdMYBA.R2R3SG6.antho.A	AB279598
MrMYB1.R2R3SG6.antho.A	GQ340767
MtLAP1.R2R3SG6.antho.A	FJ199998
MtPAR.R2R3SG27.PA.A	HQ337434
NtAN2.R2R3SG6.antho.A	FJ472647
OgMYB1.R2R3SG5.antho.A	EF570115
PcMYB10.R2R3SG6.antho.A	EU153575
PhAN2.R2R3SG6.antho.A	AF146702
PhAN4.R2R3.antho.A	ADQ00392
PhDPL.R2R3SG6.antho.A	HQ116169
PhMYB27.R2R3SG4.antho.R	KF985023
PhMYB4.R2R3.R	ADX33331
PhMYBx.R3.antho.R	KF985022
PhPHZ.R2R3SG6.antho.A	HQ116170
PpMYB10.R2R3SG6.antho.A	EU155160
PtMYB134.R2R3SG5.PA.A	FJ573151
PtrMYB182.R2R3.antho.PA.R	KP723392
PvMYB4a.R2R3SG4.monolignol.R	JF299185
PyMYB10.R2R3SG6.antho.A	GU253310
SmMYB39.R2R3SG4.phenolicacid.R	KC213793
StAN1.R2R3SG6.PP.A	AGC31676
StAN2.R2R3SG6.antho.A	AY841129
StMTF1.R2R3SG6.PP.A	EU310399
TaMYB14.R2R3SG4.PA.A	JF746995
TrMYB133.R2R3.antho.R	KT699108
TrMYB134.R2R3.PA.R	KT699109
VlMYBA1-1.R2R3SG6.antho.A	BAC07537
VlMYBA1-2.R2R3SG6.antho.A	BAC07539
VlMYBA1-3.R2R3SG6.antho.A	BAG55463
VlMYBA2.R2R3SG6.antho.A	BAC07540
VvMYB5a.R2R3SG27.flavonoid.A	AY555190
VvMYB5b.R2R3SG27.flavonoid.A	AY899404
VvMYBA1.R2R3SG6.antho.A	AB073010
VvMYBA2.R2R3SG6.antho.A	BAD18978
VvMYBC2L1.R2R3SG4.PA.R	JX050227
VvMYBF1.R2R3SG7.flavonol.A	GQ423422
VvMYBPA1.R2R3SG5.PA.A	AM259485
VvMYBPA2.R2R3SG5.PA.A	EU919682
ZmC1.R2R3SG5.antho.A	M37153
ZmMYB31.R2R3SG4.monolignol.R	NP_001105949
ZmMYB42.R2R3SG4.monolignol.R	HQ858694
ZmP1.R2R3SG7.phlobaphene.A	EF165349
ZmPL.R2R3SG5.antho.A	L13454
Am: Antirrhinum majus; At: Arabidopsis thaliana; Bo: Brassica oleracea; Cm: Chrysanthemum morifolium; Cs: Citrus sinesis; Dk: Actinidia spp.; Eg: Eucalyptus gunni; Es: Epimedium sagittatum; Fa: Fragaria x ananassa; Gh: Gerbera hybrida; Gm: Garinia mangostana; Gt: Gentiana triflora;
In: Ipomoea nil; Ip: Ipomoea purpurea; Le: Lycopersicum esculentum; Lh: Lilium spp.; Lj: Lotus japonicus; Ll: Leucaena leucocephala; Md: Malus x domestica; Mr: Myrica rubra; Mt: Medicago trucatula; Nt: Nicotiana tabacum;
Og: Oncidiumm spp.; Pc & Py: Pyrus spp.; Pp: Prunus persica; Pt: Pinus taeda; Ptr:Poplar; Pv: Panicum virgatum; Sm: Salvia miltiorrhiza; St: Solanum tuberosum; Ta: Trifolium arvense; Tr: Trifolium repens; Vl: Vitis spp.; Vv: Vitis vinifera; Zm: Zea mays
