# Supplementary material for: A genomic toolkit for winged bean Psophocarpus tetragonolobus
Source: Nat Commun. 2024 Mar 1;15:1901. doi: 10.1038/s41467-024-45048-x (PMC10907731; doi:10.1038/s41467-024-45048-x)
Supplement: Supplementary file 21 — Supplementary Data 18 [file 41467_2024_45048_MOESM21_ESM.xlsx]

## Sheet: Sheet7
Supplementary Data 18. The genome position and amino acid changes from the variants among parental lines
		nucleotide level		amino acid level		amino aicd
		Ma3_green	FP15_purple	Ma3_green	FP15_purple	position
Psote05G0030400.1	single Exon
Pt5MAT2	4238037	G	C	E	Q	Glu214Gln
Psote05G0030500.1	single Exon
Pt5MAT1	4251503	A	T	T	S	Thr22Ser
	4252253	A	G	K	E	Lys272Glu
	4252460	A	G	S	G	Ser341Gly
	4252779	T	A	V	D	Val447Asp
Psote05G0036500.1	Exon 3
PtMYB113a	5001206	G	A	G	E	Gly195Glu
Chr05.1
Psote05G0036600.1	Exon 3
PtMYB113b	5063365	A	A/T	T	S	Thr105Ser
Chr05.1	5063388	G	G/C	Q	H	Gln112His
	5063391	-	GATAAGAAA	-	DKK	DKK114
	5063394	C	T/G	D	D / E	Asp117Glu
	5063455	A	G	I	V	Ile138Val
	5063479	T	A	S	T	Ser146Thr
	5063537	A	T	A	V	Ala165Val
	5063730	T	A	D	E	Asp229Glu
