# Supplementary material for: A genomic toolkit for winged bean Psophocarpus tetragonolobus
Source: Nat Commun. 2024 Mar 1;15:1901. doi: 10.1038/s41467-024-45048-x (PMC10907731; doi:10.1038/s41467-024-45048-x)
Supplement: Supplementary file 22 — Supplementary Data 19 [file 41467_2024_45048_MOESM22_ESM.xlsx]

## Sheet: Sheet8
Supplementary Data 19. Summary of RNA sequencing libraries
Sample	Cleaned reads	No of bases (bp)	Error rate (%)	Q20	Q30	GC%	total_map	unique_map	exon	intron	intergenic
FP15_1_D15	81859908	12.28G	0.03	96.88	91.46	44.66	75344526(92.04%)	73340474(89.59%)	8300770264(73.6885%)	640600310(5.6868%)	2323306082(20.6247%)
FP15_2_D15	85033992	12.76G	0.03	96.91	91.58	44.59	78807019(92.68%)	76694780(90.19%)	8817471313(74.8356%)	633690091(5.3783%)	2331290205(19.7861%)
FP15_3_D15	83541046	12.53G	0.03	97.04	91.89	44.67	77508947(92.78%)	75350425(90.2%)	8627705788(74.4329%)	629297482(5.4291%)	2334255824(20.1381%)
FP15_1_D30	80778998	12.12G	0.03	96.68	91.14	44.57	74571270(92.32%)	71920603(89.03%)	8119931602(72.8159%)	626355091(5.6169%)	2405031474(21.5672%)
FP15_2_D30	104543234	15.68G	0.03	97.41	92.6	44.53	97985364(93.73%)	94687679(90.57%)	10728775166(73.1976%)	814942704(5.5600%)	3113566204(21.2424%)
FP15_3_D30	107347656	16.10G	0.03	96.64	91.02	44.58	99146853(92.36%)	95501536(88.96%)	10847967299(73.1603%)	809544446(5.4597%)	3170149582(21.3800%)
FP15_1_D37	78545950	11.78G	0.03	96.68	91.3	44.31	72017034(91.69%)	68918909(87.74%)	7660871193(71.1033%)	611045123(5.6713%)	2502361999(23.2253%)
FP15_2_D37	96039640	14.41G	0.03	96.68	91.01	44.39	89879120(93.59%)	87275186(90.87%)	9979327330(74.2299%)	750629892(5.5835%)	2713858899(20.1867%)
FP15_3_D37	69579460	10.44G	0.03	96.72	91.18	44.34	64897263(93.27%)	62798583(90.25%)	7025409392(72.3812%)	553819287(5.7059%)	2126896341(21.9129%)
FP15_1_D45	80966484	12.14G	0.03	97.07	92.1	43.88	75531073(93.29%)	73444153(90.71%)	8198358197(72.5536%)	673927048(5.9641%)	2427443612(21.4823%)
FP15_2_D45	96727148	14.51G	0.03	97.23	92.19	44.16	91174523(94.26%)	88688236(91.69%)	10018953691(73.4409%)	745232840(5.4627%)	2878012322(21.0964%)
FP15_3_D45	79494356	11.92G	0.03	97.46	92.7	44.2	74950122(94.28%)	72934915(91.75%)	8188736308(73.0234%)	617718071(5.5085%)	2407397939(21.4681%)
