# Supplementary material for: A genomic toolkit for winged bean Psophocarpus tetragonolobus
Source: Nat Commun. 2024 Mar 1;15:1901. doi: 10.1038/s41467-024-45048-x (PMC10907731; doi:10.1038/s41467-024-45048-x)
Supplement: Supplementary file 24 — Source Data [file 41467_2024_45048_MOESM24_ESM.xlsx]

## Sheet: Figure 4
Figure 4
Sample	Protein (%)
Day 30	31.2887
Day 30	33.3037
Day 30	29.7103
Day 37	34.0221
Day 37	35.2677
Day 37	34.4077
Day 45	36.5495
Day 45	37.101
Day 45	38.8098

## Sheet: Figure 5
Figure 5
		log(FPKM)
Gene name	Gene ID	Day15	Day 30	Day 37	Day 45
albumin	Psote01G0210000.1	0	0	0	0
albumin	Psote01G0210100.1	3.9096	2.8753	3.8426	2.4462
albumin	Psote01G0228200.1	0.6974	0.5179	0.3459	1.0457
albumin	Psote03G0217000.1	4.3957	3.7957	3.8047	4.1979
albumin	Psote04G0278700.1	0.0162	0	0	0
albumin	Psote04G0279400.1	0.2961	0.4069	0.7302	3.8789
albumin	Psote04G0281200.1	0	0	0	0
albumin	Psote04G0281800.1	0	0	0	0
albumin	Psote04G0281900.1	0	1.751	4.7595	3.5033
albumin	Psote04G0282100.1	0	0	0	0
albumin	Psote04G0283600.1	0	0	0	0
albumin	Psote04G0284200.1	0.7228	0.8029	0.2094	0.1595
albumin	Psote04G0285200.1	1.9733	0.7646	0.0141	0
albumin	Psote04G0285500.1	0.7497	0.7724	0.2492	0.2277
albumin	Psote04G0285600.1	1.5634	2.2733	0.3359	0.4387
albumin	Psote04G0288400.1	0.6182	0.7095	0.1304	0.1329
albumin	Psote06G0196300.1	0	0.054	0.1303	1.2842
albumin	Psote06G0196400.1	5.1281	2.2444	2.645	3.0847
globulin	Psote01G0067700.1	5.3183	5.2726	5.4094	5.0461
globulin	Psote01G0296200.1	1.4442	1.3939	4.0987	4.1721
globulin	Psote02G0319600.1	0.1305	0.0372	0.0447	0.3001
globulin	Psote02G0319700.1	4.631	1.6984	1.5892	1.7215
globulin	Psote02G0329200.1	1.9078	0.6185	0.5159	0.5431
globulin	Psote03G0078700.1	7.2236	6.1176	5.6151	3.6877
globulin	Psote03G0078800.1	0.1323	0.1458	0.1625	1.3676
globulin	Psote03G0285300.1	0.0122	0	0	0
globulin	Psote03G0382500.1	4.5058	4.2029	3.9115	3.4682
globulin	Psote04G0062600.1	0.0337	0.0296	3.0113	5.0472
globulin	Psote04G0139200.1	1.4205	0.3819	0.0888	0.0865
globulin	Psote04G0240700.1	0.1396	0.0776	0.374	0.1352
globulin	Psote04G0267800.1	0.5539	0.6654	0.9446	0.505
globulin	Psote04G0267900.1	0	0.0783	0	0
globulin	Psote04G0268000.1	2.4735	3.0734	2.4362	0.8924
globulin	Psote04G0279000.1	0	0	0	0
globulin	Psote04G0279100.1	0	0.0756	0	0
globulin	Psote04G0303100.1	3.7404	4.3478	4.498	4.969
globulin	Psote04G0317000.1	0.578	2.399	4.8985	5.8843
globulin	Psote04G0317500.1	0.1463	0.2225	1.1725	3.0949
globulin	Psote04G0319400.1	0.8922	0.5096	0.3581	0.4017
globulin	Psote05G0226200.1	5.0119	3.7983	5.6909	6.8492
globulin	Psote05G0235800.1	3.3126	2.7189	1.9524	1.6973
globulin	Psote06G0400900.1	4.7303	5.5883	5.6001	5.4428
globulin	Psote06G0444200.1	0.1005	0.0487	0.0602	0.0801
putative	Psote03G0245700.1	0	0	0	0
putative	Psote04G0341500.1	3.1652	2.0311	2.0138	1.6388
putative	Psote05G0081300.1	0.1791	1.1619	1.6616	2.4371
putative	Psote06G0099600.1	8.5794	9.7384	9.7163	9.62
putative	Psote07G0197200.1	0.3053	4.2362	4.5737	6.332
putative	Psote08G0141300.1	0.0248	0.2456	0	0
putative	Psote08G0141400.1	0.0249	0.6128	0	0.0532
putative	Psote08G0141500.1	0	0	0	0
TF	Psote01G0114700.1	0.3698	0.5974	0.7607	1.2714
TF	Psote01G0270900.1	2.4077	3.6687	3.4214	3.5286
TF	Psote01G0274500.1	2.3109	2.2429	2.4022	2.6934
TF	Psote01G0294000.1	2.0675	5.2556	4.9211	4.3642
TF	Psote02G0004500.1	0.0172	0.0858	1.0285	1.6778
TF	Psote02G0028400.1	3.5269	4.199	4.4943	4.5059
TF	Psote02G0211300.1	0.6209	1.9267	2.8185	3.9694
TF	Psote02G0243900.1	2.7337	0.7906	0.3032	0.2752
TF	Psote02G0244100.1	0	0	0	0
TF	Psote03G0368000.1	1.9337	1.9113	1.8991	1.3836
TF	Psote03G0379100.1	0.0937	0.1258	0.0474	0.1696
TF	Psote03G0403200.1	3.8836	3.406	2.978	3.2228
TF	Psote04G0168800.1	0.8485	2.0099	2.5568	2.986
TF	Psote04G0225200.1	1.5328	0.5108	0.642	1.2491
TF	Psote04G0249100.1	2.1156	0.5351	0.1961	0.274
TF	Psote05G0037400.1	0.0506	0.1203	0.5102	0.7032
TF	Psote05G0109800.1	0	0.2129	1.1081	1.0148
TF	Psote05G0215500.1	3.3611	3.6127	3.6085	3.6982
TF	Psote05G0281300.1	1.5418	0.8063	1.2798	0.7133
TF	Psote06G0022800.1	1.115	1.2201	1.3466	1.4571
TF	Psote06G0041200.1	0.3448	1.9297	1.677	1.2941
TF	Psote06G0041300.1	0.0618	0.1636	0.217	0.0828
TF	Psote06G0041700.1	0.1447	0.0933	0.3795	0.92
TF	Psote06G0259600.1	3.7047	6.7372	7.1778	7.4424
TF	Psote06G0359300.1	0.0139	0.0373	0.0186	0.0076
TF	Psote06G0359600.1	3.7016	3.602	3.0975	2.0664
TF	Psote07G0043000.1	4.8583	4.6797	4.3557	5.1381
TF	Psote07G0046600.1	3.2088	3.5283	3.2319	3.0543
TF	Psote07G0046700.1	2.5962	1.1052	1.1601	1.058
TF	Psote07G0069300.1	2.6482	2.1313	2.4945	2.8949
TF	Psote08G0176100.1	1.1917	0.1133	0	0
TF	Psote08G0203800.1	0.0319	0.3205	0	0.1322
TF	Psote09G0131200.1	2.8921	3.0182	2.7897	3.0183
qSSP-1	Psote03G0113400.1	9.20823	9.97186	9.70711	9.04473
qSSP-1	Psote03G0113600.1	7.89115	9.23989	8.82992	8.13599
qSSP-1	Psote03G0119900.1	0.0445772	2.6244	1.15715	4.596

## Sheet: Figure 6b
Figure 6b
Sample	PtMYB113a
FP15 Day 15	45.2275
FP15 Day 15	48.5019
FP15 Day 15	26.7318
FP15 Day 30	7.48328
FP15 Day 30	14.0034
FP15 Day 30	22.9035
FP15 Day 37	5.07527
FP15 Day 37	16.7015
FP15 Day 37	63.7287
FP15 Day 45	12.6836
FP15 Day 45	12.3995
FP15 Day 45	5.84615
Ma3 Day 30	1.53169
Ma3 Day 30	0.891366
Ma3 Day 30	0.732441

## Sheet: Figure 6c
Figure 6c
Sample	PtMYB113b
FP15 Day 15	0.425569
FP15 Day 15	0.610865
FP15 Day 15	0.409044
FP15 Day 30	10.3928
FP15 Day 30	13.0914
FP15 Day 30	13.6399
FP15 Day 37	1.48439
FP15 Day 37	56.5431
FP15 Day 37	30.0718
FP15 Day 45	97.6636
FP15 Day 45	56.7519
FP15 Day 45	27.1301
Ma3 Day 30	0.648305
Ma3 Day 30	2.32223
Ma3 Day 30	0.664226

## Sheet: Figure 7
Figure 7
		log(FPKM)
Gene Symbol	Gene ID	Day15	Day 30	Day 37	Day 45
4CL	Psote07G0204400.1	3.211	4.2517	3.4046	2.8053
4CL	Psote06G0323800.1	4.4803	7.8036	7.5727	7.3164
4CL	Psote03G0374500.1	5.0023	5.5659	5.848	6.1016
4CL	Psote01G0333900.1	1.373	1.4594	1.4222	1.7442
4CL	Psote01G0231200.1	4.6223	4.811	5.2521	5.0794
ANR	Psote03G0143100.1	2.3896	0.8319	0.8237	0.4647
ANS	Psote07G0201100.1	4.682	4.9653	5.0396	5.36
ANS	Psote06G0112300.1	0.8639	1.7824	1.7782	2.1375
ANS	Psote01G0255900.1	8.0633	7.8272	6.7887	5.749
C4H	Psote08G0082200.1	5.675	8.1793	8.5283	8.3446
C4H	Psote04G0029100.1	0.1635	2.5059	2.4647	1.9709
CHI	Psote08G0170400.1	3.6029	2.9088	2.8934	2.7442
CHI	Psote07G0068800.1	4.8202	3.9011	3.5185	3.26
CHI	Psote05G0238700.1	3.5497	2.0807	2.3334	1.6508
CHI	Psote04G0009600.1	4.811	9.5183	10.0987	9.791
CHI	Psote04G0009500.1	4.8659	6.6703	6.5863	6.5756
CHI	Psote04G0009400.1	6.213	5.3799	4.8475	4.0934
CHI	Psote03G0314100.1	3.6076	2.1506	2.101	1.5361
CHI	Psote02G0128700.1	6.9013	7.7644	7.9775	7.6811
CHR	Psote08G0005500.1	0	0.0841	0.2869	0.2265
CHR	Psote03G0196100.1	0.516	0.4114	0.4222	0.4957
CHR	Psote02G0223400.1	1.2869	3.3016	3.7939	4.1835
CHR	Psote01G0412700.1	1.5311	3.5945	4.6141	4.0161
CHS	Psote05G0176800.1	3.8758	2.9279	3.0126	1.3951
CHS	Psote02G0100100.1	0.0144	0.251	0.3219	0.84
CHS	Psote01G0233300.1	0.6323	0.6135	0.2869	0.2141
CHS	Psote01G0233200.1	5.6502	7.7443	8.1716	8.1915
CHS	Psote01G0233000.1	1.3161	2.8053	3.6064	3.5777
CHS	Psote01G0232700.1	0.4542	0.6415	0.8875	0.9782
CHS	Psote01G0232500.1	2.848	4.3723	5.0045	4.3813
CHS	Psote01G0232400.1	4.1001	5.3526	5.7674	5.3844
CHS	Psote01G0232300.1	2.4983	3.2913	3.5969	3.0374
CHS	Psote01G0232200.1	0.2869	0.5558	0.774	0.8156
CHS	Psote01G0232100.1	4.4764	4.8629	5.0892	4.855
CHS	Psote01G0207000.1	4.1961	4.2456	4.6826	4.1707
DFR	Psote08G0200700.1	7.3697	6.5697	5.934	5.0862
DFR	Psote06G0010200.1	0.1763	0.0976	0.2265	0.6415
DFR	Psote05G0011800.1	3.366	2.6668	2.8237	2.0391
DFR	Psote04G0261200.1	0.4854	0.189	0.0286	0.0976
DFR	Psote03G0413000.1	5.8344	7.5744	7.5066	7.1735
DFR	Psote03G0340700.1	5.7266	4.5928	4.4568	5.155
DFR	Psote01G0173100.1	3.6112	4.3547	5.0824	5.4293
F3'5'H	Psote03G0208000.1	3.4263	3.1651	2.8237	2.7463
F3H	Psote07G0080300.1	3.1795	2.189	1.669	1.0976
F3H	Psote05G0274200.1	0.2388	0.3896	0.7824	0.5059
F3H	Psote04G0217100.1	0.3561	0.189	0.3896	0.5753
F3H	Psote03G0189000.1	7.0257	6.2491	5.4219	3.98
F3H	Psote03G0135400.1	4.7527	6.3584	6.7218	7.336
F3H	Psote02G0121300.1	0.5261	0.275	0.3334	1
F3H	Psote02G0121200.1	0.696	0.4542	0.433	1.0144
F3H	Psote02G0110700.1	7.1715	8.5488	8.5098	8.7114
F3H	Psote01G0351000.1	6.1449	6.1534	6.1785	6.2873
F3H	Psote01G0051600.1	2.541	3.0755	3.3147	3.2311
F3'H	Psote09G0017300.1	2.4568	0.8319	1.0772	0.7991
F3'H	Psote06G0270200.1	2	0.4222	0.0426	0.0704
F3'H	Psote06G0058000.1	5.4594	7.7564	7.7631	7.6766
F3'H	Psote06G0042800.1	3.2972	3.8718	3.942	3.6485
F3'H	Psote03G0108400.1	0.9561	2.2479	2.5336	2.5945
F3'H	Psote02G0020800.1	6.5578	6.5566	6.3835	6.3646
FLS	Psote08G0114200.1	0.1635	0.5558	0.4222	0.3448
FLS	Psote05G0091600.1	2.0772	2.2388	0.9184	0.9709
LAR	Psote01G0405800.1	1.0426	1.4906	1.433	0.9635
PAL	Psote08G0003200.1	2.6439	6.2203	6.8795	6.2821
PAL	Psote05G0268700.1	5.0661	7.2464	7.3366	6.934
PAL	Psote04G0213400.1	6.2456	8.4223	8.7339	8.3551
PAL	Psote04G0075900.1	2.6112	4.3205	5.4751	5.9191
GT	Psote09G0046300.1	4.7436	4.1562	3.849	3.3923
GT	Psote09G0032600.1	4.0303	1.251	0.6415	0.3334
GT	Psote08G0091700.1	3.5484	4.3667	4.4738	4.6893
GT	Psote07G0019700.1	6.1114	4.1473	3.3505	2.7613
GT	Psote06G0097200.1	1.1243	3.4854	3.6005	3.5472
GT	Psote05G0030400.1	4.5441	5.7087	5.5714	5.2149
GT	Psote05G0030200.1	3.8207	5.2071	5.347	5.6685
GT	Psote05G0028800.1	1.8797	1.8758	2.0976	1.9928
GT	Psote03G0355100.1	0.4005	4.9959	6.1775	7.2586
GT	Psote03G0138100.1	6.7929	6.2044	5.1803	4.1001
